# Supplementary material for: Detecting homologous recombination deficiency for breast cancer through integrative analysis of genomic data
Source: Mol Oncol. 2025 Apr 22;19(12):3613–33. doi: 10.1002/1878-0261.70041 (PMC12688163; doi:10.1002/1878-0261.70041)
Supplement: Supplementary file 2 — Table S1. Basic information, sample sizes and HRD status in all the cohorts. Table S2. Features in each data type block. Table S3. List of all the five models depending on features used. Table S4. Predicted HRD probabilities in five models for all cohorts. Table S5. Hazard ratios (HR) for five univariable Cox models predicting relapse‐free survival in patients that received adjuvant chemotherapy in the METABRIC dataset, where the five variables are age (both continuous and dichotomised at 50), lymph node (LN) status, tumour stage and tumour grade. Table S6. Proportions of predicted HRD status across clinical subtypes in all cohorts, corresponding to Fig. S10. Table S7. P‐values from Pearson's Chi‐squared test to assess the correlation between clinical information and HRD+/− status in different cohorts. Table S8. Proportions of predicted HRD status in triple‐negative breast cancer (TNBC) and ER‐positive samples based on the fifth model across various cohorts. Table S9. Odds ratios from Fisher's exact test to detect associations between somatic mutations and predicted HRD status, and proportions of somatic mutations in tumours stratified based on the BRCA1/2 status (true label) and the predicted HRD‐positive (HRD+) and HRD‐negative (HRD−) status across five models in the combined TCGA and ICGC cohorts, corresponding to Fig. S11. Table S10. Odds ratios from Fisher's exact test to detect associations between copy number gains and predicted HRD status across five models in the combined TCGA and ICGC cohorts. P‐values are adjusted for multiple testing using FDR (Benjamini‐Hochberg correction). Table S11. Odds ratios from Fisher's exact test to detect associations between copy number losses and predicted HRD status across five models in the combined TCGA and ICGC cohorts. P‐values are adjusted for multiple testing using FDR (Benjamini‐Hochberg correction). [file MOL2-19-3613-s002.xlsx]

## Sheet: Supplemementary Table S1
Supplementary Table 1: Basic information, sample sizes and HRD status in all the cohorts.
cohorts	TCGA		ICGC		GEL		SCAN-B		TransNEO		MyBrCa		METABRIC		CCLE		CCLE(breast cancer)
full name	The Cancer Genome Atlas Breast Cancer		International Cancer Genome Consortium Breast Cancer		Genomics England Breast Cancer		Sweden Cancerome Analysis Network–Breast		a neoadjuvant study from Sammut et al. (2022)		The Malaysian Breast Cancer (MyBrCa) study		Molecular Taxonomy of Breast Cancer International Consortium		Cancer Cell Line Encyclopedia		CCLE Breast Cancer
source	https://www.cbioportal.org/		https://dcc.icgc.org/		https://www.genomicsengland.co.uk/research		https://data.mendeley.com/datasets/2mn4ctdpxp/3		https://ega-archive.org/studies/EGAS00001004582		https://ega-archive.org/datasets/EGAD00001006399		https://www.cbioportal.org/		https://depmap.org/portal/		https://depmap.org/portal/
											upon request to authors		https://github.com/cclab-brca/mutationalProfiles/tree/master/Data
reference genome	hg19(SNV),hg38(ASCN)		hg38		hg38		hg19		hg19		hg19		hg19		hg19		hg19
SNV	WES (> 20X)		WGS (40.4X)		WGS (100X)		WGS		WES (162X)		WES (80X)		Targeted panel sequencing with 173 genes		WES		WES
ASCN	ARRAY SNP6		WGS		WGS		WGS		WES		shallow-WGS at 0.1X		ARRAY SNP6		WES		WES
HRD+	79	0.0787637	52	0.129676	166	0.0560054	74	0.320346	8	0.0487805	13	0.0247619	74	0.0368342	46	0.0539273	10	0.2
HRD-	727	0.724826	165	0.411471	1050	0.354251	142	0.614719	39	0.237805	498	0.948571	1392	0.692882	283	0.33177	6	0.12
HRD unknown	197	0.196411	184	0.458853	1748	0.589744	15	0.0649351	117	0.713415	14	0.0266667	543	0.270284	524	0.614302	34	0.68
sample size	1003		401		2964		231		164		525		2009		853		50	(Only 25 cell lines have their drug sensitivity assessed using the PRISM metric.)

## Sheet: Supplemementary Table S2
Supplementary Table 2: Features in each data type block.
block	feature	name	selected	source	description
CNA (without mCN)	6 CNA scores:	cna burden	Y	scoring function in R package `sigminer'	altered genomic fraction
		cna load	Y		quantity of copy number alteration
		MACN, mean altered copy number	N		mean altered copy number (MACN) for property of altered copy number segments
		TDP, tandem duplication score	Y		tandem duplication score (TDP) for segment with copy number greater than 2
		tandem duplication region size	N		TDP region size (Mb)
		chromothripsis score	Y		chromothripsis state score according to (Korbel and Campbell, 2013)
	6 breast cancer-specific copy number signatures:	CX1	Y	Drews et al. (2022)	chromosome missegregation via defective mitosis and/or telomere dysfunction
		CX2	Y		IHR (impaired homologous recombination)
		CX3	Y		IHR with replication stress and impaired damage sensing
		CX4	Y		PI3K-AKT-mediated toleration of whole-genome duplication
		CX5	Y		IHR with replication stress
		CX9	N		replication stress
ASCN	previous 12 CNA features
	8 breast cancer-specific copy number signatures:	CN1	Y	Steele et al. (2022)	Diploid (WGDx0)=(non-genome doubled), WGD=whole-genome doubling
		CN2	N		Tetraploid (WGDx1)=(genome doubled once)
		CN6	Y		Chromothripsis-before WGD
		CN7	N		Chromothripsis-associated amplification
		CN8	N		Chromothripsis-associated amplification
		CN9	Y		Diploid CIN (chromosomal instability)
		CN11	N		LOH with WGDx2 (twice genome doubled)
		CN17	Y		HRD, associated with BRCA1 promoter hypermethylation and genomic BRCA1 mutation
	scarHRD score	scarHRD	Y	Sztupinszki et al. (2018)	scarHRD score, which is the sum of LOH (Abkevich et al., 2012), TAI (Birkbak et al., 2012) and LST (Popova et al., 2012)
SNV	12 breast cancer-specific single base substitution signatures:	SBS1	N	COSMIC version 3.3 (https://cancer.sanger.ac.uk/signatures/) (Now has version 3.4!)	a cell division/mitotic clock; Spontaneous deamination of 5-methylcytosine
		SBS2	N		germline polymorphisms involving APOBEC3A and APOBEC3B, kataegis; APOBEC activity
		SBS3	Y		associated with germline and somatic BRCA1 and BRCA2 mutations and BRCA1 promoter methylation; defective homologous recombination-based DNA damage repair
		SBS5	Y		clock-like and correlates with the age of the individual; Aging / Tobacco smoking / NER deficiency
		SBS6	Y		defective DNA mismatch repair and microsatellite instability (MSI)
		SBS8	Y		HR deficiency / NER deficiency
		SBS13	Y		associated with SBS2.brca; APOBEC activity
		SBS17b	Y		fluorouracil (5FU) chemotherapy treatment and to damage inflicted by reactive oxygen species; damage by ROS / 5FU chemotherapy
		SBS18	N		associated with defective base excision repair due to MUTYH mutations; damage by reactive oxygen species
		SBS20	N		concurrent POLD1 mutations and defective DNA mismatch repair
		SBS26	N		defective DNA mismatch repair
		SBS30	Y		deficiency in base excision repair due to inactivating mutations in NTHL1
	18 small insertions and deletions signatures:	ID1	Y	COSMIC version 3.3	Slippage of nascent strand during DNA replication
		ID2	Y		Slippage of nascent strand during DNA replication
		ID3	Y		Tobacco smoking
		ID4	N		Unknown
		ID5	N		Unknown
		ID6	Y		HR deficiency
		ID7	N		Defective DNA mismatch repair.
		ID8	Y		DSB repair by NHEJ / TOP2A mutation;
		ID9	Y		Unknown
		ID10	Y		Unknown
		ID11	N		Unknown
		ID12	Y		Unknown
		ID13	N		UV light exposure
		ID14	N		Unknown
		ID15	N		Unknown
		ID16	Y		Unknown
		ID17	N		TOP2A mutation
		ID18	N		Colibactin exposure

## Sheet: Supplemementary Table S3
Supplementary Table 3: List of all the five models depending on features used.
Model	Model name	CNA (without mCN)	ASCN	SNV
1	CNA	X
2	ASCN	X	X
3	SNV			X
4	SNV+CNA	X		X
5	SNV+ASCN	X	X	X

## Sheet: Supplementary Table S4
Supplementary Table 4: Predicted HRD probabilities in five models for all cohorts.
cohort	id	trueHRD	CNA	ASCN	SNV	SNV+CNA	SNV+ASCN
TCGA	TCGA-3C-AAAU-01	0	0	0	0	0.006	0.008
TCGA	TCGA-3C-AALI-01	0	0.006	0.016	0.11	0.098	0.08
TCGA	TCGA-3C-AALJ-01	0	0.02	0.032	0.004	0.004	0.014
TCGA	TCGA-3C-AALK-01	0	0	0.002	0	0	0
TCGA	TCGA-4H-AAAK-01	0	0.014	0.002	0	0	0
TCGA	TCGA-5L-AAT0-01	0	0.002	0	0.048	0.036	0.02
TCGA	TCGA-5L-AAT1-01	0	0.004	0.008	0.08	0.112	0.09
TCGA	TCGA-5T-A9QA-01	0	0.016	0.004	0	0.004	0.002
TCGA	TCGA-A1-A0SB-01	0	0.004	0.006	0	0.004	0
TCGA	TCGA-A1-A0SD-01	NA	0	0.006	0.002	0	0
TCGA	TCGA-A1-A0SE-01	0	0.002	0.002	0	0	0
TCGA	TCGA-A1-A0SF-01	0	0.002	0	0.004	0.004	0
TCGA	TCGA-A1-A0SG-01	0	0	0	0	0.002	0
TCGA	TCGA-A1-A0SH-01	NA	0.024	0.078	0.22	0.158	0.118
TCGA	TCGA-A1-A0SI-01	1	0.626	0.628	0.652	0.616	0.59
TCGA	TCGA-A1-A0SJ-01	0	0.038	0.026	0.006	0.026	0.026
TCGA	TCGA-A1-A0SK-01	0	0.01	0.002	0.14	0.09	0.048
TCGA	TCGA-A1-A0SM-01	0	0.012	0.018	0	0	0
TCGA	TCGA-A1-A0SN-01	0	0.226	0.098	0.02	0.15	0.07
TCGA	TCGA-A1-A0SO-01	1	0.768	0.852	0.732	0.75	0.75
TCGA	TCGA-A1-A0SP-01	0	0.02	0.012	0.01	0.03	0.02
TCGA	TCGA-A2-A04N-01	0	0	0	0	0.006	0.002
TCGA	TCGA-A2-A04P-01	NA	0.892	0.732	0.762	0.696	0.662
TCGA	TCGA-A2-A04Q-01	NA	0.026	0.09	0.05	0.04	0.036
TCGA	TCGA-A2-A04R-01	0	0.056	0.052	0.128	0.072	0.052
TCGA	TCGA-A2-A04T-01	NA	0.666	0.93	0.92	0.678	0.876
TCGA	TCGA-A2-A04U-01	NA	0.456	0.284	0.03	0.238	0.218
TCGA	TCGA-A2-A04V-01	0	0	0.006	0.006	0.01	0.026
TCGA	TCGA-A2-A04W-01	NA	0	0.004	0.006	0.004	0
TCGA	TCGA-A2-A04X-01	NA	0.012	0.002	0.016	0.008	0.028
TCGA	TCGA-A2-A04Y-01	0	0.01	0.004	0.006	0	0.002
TCGA	TCGA-A2-A0CK-01	0	0.004	0.022	0.002	0	0
TCGA	TCGA-A2-A0CL-01	NA	0.11	0.468	0.012	0.022	0.31
TCGA	TCGA-A2-A0CM-01	NA	0.226	0.246	0.038	0.294	0.292
TCGA	TCGA-A2-A0CP-01	0	0	0.004	0	0	0.002
TCGA	TCGA-A2-A0CQ-01	0	0.006	0.004	0.004	0.002	0.004
TCGA	TCGA-A2-A0CR-01	0	0	0	0.016	0.008	0.008
TCGA	TCGA-A2-A0CS-01	0	0	0	0	0	0
TCGA	TCGA-A2-A0CT-01	0	0	0.002	0.078	0.004	0.016
TCGA	TCGA-A2-A0CU-01	NA	0.004	0.002	0.038	0.012	0.008
TCGA	TCGA-A2-A0CV-01	NA	0.26	0.198	0	0.034	0.026
TCGA	TCGA-A2-A0CW-01	NA	0.012	0.012	0.18	0.044	0.026
TCGA	TCGA-A2-A0CX-01	NA	0.148	0.006	0.028	0.03	0.016
TCGA	TCGA-A2-A0D0-01	NA	0.616	0.536	0.786	0.89	0.626
TCGA	TCGA-A2-A0D1-01	NA	0.012	0.006	0.01	0.014	0.008
TCGA	TCGA-A2-A0D2-01	1	0.842	0.884	0.818	0.892	0.876
TCGA	TCGA-A2-A0D3-01	0	0.002	0.004	0	0	0
TCGA	TCGA-A2-A0D4-01	0	0.008	0.004	0.02	0.022	0.01
TCGA	TCGA-A2-A0EM-01	0	0	0	0	0	0.002
TCGA	TCGA-A2-A0EN-01	0	0	0.004	0	0	0
TCGA	TCGA-A2-A0EO-01	0	0.012	0.004	0.004	0.002	0
TCGA	TCGA-A2-A0EQ-01	NA	0.102	0.022	0.04	0.112	0.126
TCGA	TCGA-A2-A0ER-01	0	0	0.022	0	0	0.004
TCGA	TCGA-A2-A0ES-01	0	0	0.006	0	0	0.002
TCGA	TCGA-A2-A0ET-01	0	0.004	0.02	0.002	0	0.006
TCGA	TCGA-A2-A0EU-01	0	0.002	0	0	0.002	0.004
TCGA	TCGA-A2-A0EV-01	NA	0.008	0	0.036	0.012	0.006
TCGA	TCGA-A2-A0EW-01	0	0.086	0.02	0	0.006	0.006
TCGA	TCGA-A2-A0EX-01	0	0	0	0.014	0.01	0.008
TCGA	TCGA-A2-A0EY-01	NA	0.142	0.144	0.002	0.008	0.042
TCGA	TCGA-A2-A0ST-01	0	0.06	0.046	0	0.008	0.004
TCGA	TCGA-A2-A0SU-01	1	0.626	0.636	0.756	0.648	0.662
TCGA	TCGA-A2-A0SV-01	0	0.01	0.03	0.01	0.016	0.028
TCGA	TCGA-A2-A0SW-01	0	0.008	0.014	0.08	0.038	0.018
TCGA	TCGA-A2-A0SX-01	0	0.18	0.1	0.002	0.036	0.036
TCGA	TCGA-A2-A0SY-01	0	0	0	0.028	0.01	0.008
TCGA	TCGA-A2-A0T0-01	NA	0.612	0.91	0.466	0.586	0.676
TCGA	TCGA-A2-A0T1-01	0	0	0	0.002	0.004	0
TCGA	TCGA-A2-A0T2-01	0	0.086	0.076	0.006	0.01	0.012
TCGA	TCGA-A2-A0T3-01	NA	0.102	0.022	0	0.004	0.006
TCGA	TCGA-A2-A0T4-01	0	0	0.002	0.016	0.012	0.004
TCGA	TCGA-A2-A0T5-01	0	0.09	0.05	0.014	0.056	0.038
TCGA	TCGA-A2-A0T6-01	0	0	0.002	0	0.004	0
TCGA	TCGA-A2-A0T7-01	0	0.008	0.014	0.008	0.016	0.008
TCGA	TCGA-A2-A0YC-01	0	0.01	0.014	0.024	0.028	0.014
TCGA	TCGA-A2-A0YD-01	0	0	0.002	0.002	0	0.002
TCGA	TCGA-A2-A0YE-01	0	0.014	0.02	0	0	0.002
TCGA	TCGA-A2-A0YF-01	0	0	0.002	0.002	0.004	0
TCGA	TCGA-A2-A0YG-01	0	0.036	0.01	0.026	0.022	0.014
TCGA	TCGA-A2-A0YH-01	0	0	0.004	0.014	0.004	0
TCGA	TCGA-A2-A0YI-01	0	0.002	0	0	0	0.002
TCGA	TCGA-A2-A0YJ-01	0	0.05	0.01	0.04	0.042	0.022
TCGA	TCGA-A2-A0YK-01	1	0.608	0.662	0.65	0.664	0.688
TCGA	TCGA-A2-A0YL-01	0	0	0	0.004	0	0.004
TCGA	TCGA-A2-A0YM-01	1	0.666	0.674	0.624	0.61	0.666
TCGA	TCGA-A2-A0YT-01	0	0.016	0.066	0	0.004	0.01
TCGA	TCGA-A2-A1FV-01	0	0.002	0.006	0	0.002	0
TCGA	TCGA-A2-A1FW-01	0	0.004	0.012	0.018	0.01	0.006
TCGA	TCGA-A2-A1FX-01	0	0.02	0.012	0	0.002	0.002
TCGA	TCGA-A2-A1FZ-01	0	0	0.002	0.002	0	0.004
TCGA	TCGA-A2-A1G0-01	0	0	0	0	0	0
TCGA	TCGA-A2-A1G1-01	0	0.004	0.002	0.028	0.016	0.014
TCGA	TCGA-A2-A1G4-01	0	0	0.002	0.004	0	0
TCGA	TCGA-A2-A1G6-01	0	0.008	0	0	0.002	0.002
TCGA	TCGA-A2-A259-01	0	0.002	0	0.002	0.002	0
TCGA	TCGA-A2-A25A-01	0	0.012	0.008	0.174	0.036	0.014
TCGA	TCGA-A2-A25B-01	1	0.794	0.804	0.692	0.754	0.778
TCGA	TCGA-A2-A25C-01	0	0.004	0.002	0	0	0
TCGA	TCGA-A2-A25D-01	0	0.076	0.05	0.006	0.032	0.02
TCGA	TCGA-A2-A25E-01	1	0.93	0.862	0.758	0.79	0.836
TCGA	TCGA-A2-A25F-01	0	0	0	0.002	0	0.002
TCGA	TCGA-A2-A3KD-01	0	0.002	0.004	0	0	0
TCGA	TCGA-A2-A3XT-01	0	0.178	0.162	0.214	0.246	0.206
TCGA	TCGA-A2-A3XU-01	0	0.014	0.004	0	0.002	0
TCGA	TCGA-A2-A3XV-01	0	0	0	0.002	0	0.002
TCGA	TCGA-A2-A3XW-01	0	0.002	0.006	0	0	0
TCGA	TCGA-A2-A3XX-01	0	0.022	0.028	0.028	0.05	0.028
TCGA	TCGA-A2-A3XZ-01	0	0.012	0.012	0.002	0.006	0.002
TCGA	TCGA-A2-A3Y0-01	0	0.23	0.286	0.076	0.17	0.212
TCGA	TCGA-A2-A4S1-01	0	0.004	0.018	0.13	0.108	0.06
TCGA	TCGA-A2-A4S2-01	0	0.054	0.028	0.018	0.014	0.008
TCGA	TCGA-A2-A4S3-01	0	0.106	0.256	0.106	0.15	0.24
TCGA	TCGA-A7-A0CD-01	NA	0.002	0	0.002	0.006	0.002
TCGA	TCGA-A7-A0CE-01	NA	0.27	0.296	0.34	0.402	0.358
TCGA	TCGA-A7-A0CG-01	NA	0.002	0.01	0.004	0	0
TCGA	TCGA-A7-A0CH-01	0	0.024	0.036	0	0.002	0.012
TCGA	TCGA-A7-A0CJ-01	NA	0.006	0.136	0.022	0.022	0.134
TCGA	TCGA-A7-A0D9-01	0	0.002	0	0.006	0.006	0.002
TCGA	TCGA-A7-A0DA-01	NA	0.628	0.74	0.596	0.618	0.674
TCGA	TCGA-A7-A0DB-01	0	0	0	0.016	0.002	0
TCGA	TCGA-A7-A13D-01	0	0.194	0.198	0.212	0.214	0.21
TCGA	TCGA-A7-A13E-01	0	0.004	0.006	0.082	0.092	0.086
TCGA	TCGA-A7-A13F-01	0	0.008	0.022	0.004	0.006	0
TCGA	TCGA-A7-A13G-01	0	0	0	0	0	0
TCGA	TCGA-A7-A26E-01	0	0	0	0	0	0
TCGA	TCGA-A7-A26F-01	0	0.11	0.086	0.008	0.004	0.004
TCGA	TCGA-A7-A26G-01	0	0.25	0.162	0.026	0.13	0.15
TCGA	TCGA-A7-A26H-01	NA	0	0.004	0	0.002	0.002
TCGA	TCGA-A7-A26I-01	0	0.018	0.014	0.006	0.002	0.006
TCGA	TCGA-A7-A26J-01	0	0.004	0	0.016	0.006	0.01
TCGA	TCGA-A7-A2KD-01	0	0.024	0	0.002	0.002	0
TCGA	TCGA-A7-A3RF-01	0	0.06	0.04	0.04	0.042	0.036
TCGA	TCGA-A7-A425-01	0	0.064	0.024	0.04	0.008	0.004
TCGA	TCGA-A7-A4SD-01	0	0.006	0.034	0.008	0.024	0.03
TCGA	TCGA-A7-A4SE-01	1	0.696	0.772	0.802	0.794	0.796
TCGA	TCGA-A7-A56D-01	0	0.038	0.01	0.046	0.022	0.014
TCGA	TCGA-A7-A5ZV-01	1	0.738	0.714	0.846	0.84	0.772
TCGA	TCGA-A7-A5ZW-01	0	0	0	0.002	0.004	0
TCGA	TCGA-A7-A5ZX-01	0	0.002	0	0.004	0	0
TCGA	TCGA-A7-A6VV-01	0	0.256	0.278	0.054	0.12	0.182
TCGA	TCGA-A7-A6VW-01	1	0.886	0.83	0.726	0.776	0.788
TCGA	TCGA-A7-A6VX-01	0	0.188	0.228	0.278	0.254	0.216
TCGA	TCGA-A7-A6VY-01	1	0.98	0.934	0.792	0.858	0.892
TCGA	TCGA-A8-A06N-01	NA	0.004	0.002	0	0.008	0.004
TCGA	TCGA-A8-A06O-01	NA	0.006	0.006	0.024	0.016	0.01
TCGA	TCGA-A8-A06P-01	0	0.126	0.054	0.002	0.05	0.044
TCGA	TCGA-A8-A06Q-01	NA	0	0.004	0.128	0.12	0.034
TCGA	TCGA-A8-A06R-01	NA	0.042	0.302	0.172	0.136	0.296
TCGA	TCGA-A8-A06T-01	NA	0	0	0.002	0	0
TCGA	TCGA-A8-A06U-01	NA	0.006	0.094	0	0.022	0.024
TCGA	TCGA-A8-A06X-01	1	0.896	0.862	0.778	0.8	0.784
TCGA	TCGA-A8-A06Y-01	0	0.016	0.006	0.002	0.01	0.004
TCGA	TCGA-A8-A06Z-01	NA	0.016	0	0.268	0.058	0.018
TCGA	TCGA-A8-A075-01	0	0.134	0.132	0.282	0.308	0.244
TCGA	TCGA-A8-A076-01	NA	0.01	0.006	0.004	0	0.002
TCGA	TCGA-A8-A079-01	NA	0.128	0.028	0.1	0.046	0.03
TCGA	TCGA-A8-A07B-01	NA	0.014	0.006	0.018	0.016	0.008
TCGA	TCGA-A8-A07E-01	NA	0.002	0.002	0.024	0.014	0.002
TCGA	TCGA-A8-A07F-01	0	0	0.002	0.016	0.018	0.014
TCGA	TCGA-A8-A07G-01	0	0.02	0.068	0.032	0.022	0.034
TCGA	TCGA-A8-A07I-01	1	0.626	0.622	0.644	0.66	0.616
TCGA	TCGA-A8-A07J-01	0	0	0.004	0.052	0.012	0.008
TCGA	TCGA-A8-A07L-01	NA	0.246	0.59	0.356	0.328	0.56
TCGA	TCGA-A8-A07O-01	NA	0.108	0.026	0	0.054	0.034
TCGA	TCGA-A8-A07P-01	NA	0.006	0.004	0	0.004	0
TCGA	TCGA-A8-A07U-01	NA	0.55	0.63	0.176	0.39	0.448
TCGA	TCGA-A8-A07W-01	NA	0.116	0.014	0.258	0.124	0.02
TCGA	TCGA-A8-A07Z-01	NA	0.002	0.03	0	0.002	0.004
TCGA	TCGA-A8-A081-01	NA	0.006	0.01	0.44	0.158	0.118
TCGA	TCGA-A8-A082-01	0	0	0	0	0	0
TCGA	TCGA-A8-A083-01	0	0.012	0.01	0.002	0	0
TCGA	TCGA-A8-A084-01	NA	0.006	0.008	0.004	0.004	0.006
TCGA	TCGA-A8-A085-01	1	0.604	0.672	0.91	0.73	0.724
TCGA	TCGA-A8-A086-01	NA	0	0	0.002	0	0
TCGA	TCGA-A8-A08A-01	0	0.004	0	0	0.002	0
TCGA	TCGA-A8-A08B-01	1	0.67	0.622	0.63	0.612	0.6
TCGA	TCGA-A8-A08F-01	NA	0.542	0.68	0.538	0.476	0.45
TCGA	TCGA-A8-A08G-01	0	0.002	0.002	0.008	0	0.002
TCGA	TCGA-A8-A08H-01	0	0	0	0.08	0.01	0.002
TCGA	TCGA-A8-A08I-01	NA	0.096	0.012	0.03	0.144	0.02
TCGA	TCGA-A8-A08J-01	NA	0	0.002	0.02	0.014	0
TCGA	TCGA-A8-A08L-01	1	0.944	0.868	0.798	0.848	0.776
TCGA	TCGA-A8-A08O-01	0	0.02	0.014	0.008	0.002	0.002
TCGA	TCGA-A8-A08P-01	NA	0.04	0.21	0.142	0.13	0.156
TCGA	TCGA-A8-A08R-01	NA	0.428	0.658	0.44	0.426	0.534
TCGA	TCGA-A8-A08S-01	NA	0.026	0.026	0.018	0.01	0.012
TCGA	TCGA-A8-A08T-01	NA	0.004	0.002	0.008	0.002	0.002
TCGA	TCGA-A8-A08X-01	NA	0.086	0.016	0	0.006	0.002
TCGA	TCGA-A8-A08Z-01	0	0	0	0	0	0.002
TCGA	TCGA-A8-A090-01	NA	0.022	0.006	0.002	0	0
TCGA	TCGA-A8-A091-01	0	0.016	0.016	0	0	0
TCGA	TCGA-A8-A092-01	0	0	0	0.018	0.006	0.002
TCGA	TCGA-A8-A093-01	0	0.006	0	0.014	0.018	0.008
TCGA	TCGA-A8-A094-01	NA	0.286	0.574	0.548	0.474	0.5
TCGA	TCGA-A8-A095-01	NA	0.21	0.016	0.042	0.02	0.014
TCGA	TCGA-A8-A096-01	0	0.024	0.04	0	0.004	0.008
TCGA	TCGA-A8-A097-01	1	0.64	0.652	0.742	0.636	0.608
TCGA	TCGA-A8-A099-01	NA	0	0.002	0.034	0.016	0.018
TCGA	TCGA-A8-A09A-01	NA	0.302	0.458	0.448	0.428	0.456
TCGA	TCGA-A8-A09B-01	0	0.01	0.004	0.024	0.004	0.002
TCGA	TCGA-A8-A09C-01	NA	0	0.002	0	0.004	0.004
TCGA	TCGA-A8-A09D-01	NA	0.026	0.194	0.038	0.146	0.134
TCGA	TCGA-A8-A09E-01	0	0.012	0	0.024	0.02	0.006
TCGA	TCGA-A8-A09G-01	NA	0	0	0.014	0.022	0.016
TCGA	TCGA-A8-A09I-01	NA	0.004	0.012	0.032	0.012	0.012
TCGA	TCGA-A8-A09K-01	NA	0.196	0.014	0.012	0.044	0.016
TCGA	TCGA-A8-A09M-01	NA	0.424	0.622	0.426	0.468	0.51
TCGA	TCGA-A8-A09N-01	NA	0.3	0.22	0.01	0.04	0.02
TCGA	TCGA-A8-A09Q-01	NA	0.014	0.12	0.39	0.136	0.19
TCGA	TCGA-A8-A09R-01	0	0.01	0.004	0.03	0.014	0
TCGA	TCGA-A8-A09T-01	0	0.022	0.006	0	0	0
TCGA	TCGA-A8-A09V-01	NA	0.004	0.002	0.006	0	0
TCGA	TCGA-A8-A09W-01	1	0.86	0.886	0.866	0.888	0.918
TCGA	TCGA-A8-A09X-01	NA	0.008	0	0.01	0	0.002
TCGA	TCGA-A8-A09Z-01	0	0.002	0.004	0.156	0.07	0.068
TCGA	TCGA-A8-A0A1-01	0	0	0.01	0.02	0.078	0.034
TCGA	TCGA-A8-A0A2-01	0	0.004	0	0.014	0.03	0.016
TCGA	TCGA-A8-A0A4-01	0	0.002	0.004	0.006	0.004	0.008
TCGA	TCGA-A8-A0A6-01	0	0.004	0.01	0.002	0.002	0.002
TCGA	TCGA-A8-A0A7-01	NA	0	0	0.194	0.008	0.002
TCGA	TCGA-A8-A0A9-01	0	0.006	0.008	0.024	0.004	0.004
TCGA	TCGA-A8-A0AB-01	NA	0.004	0	0	0	0
TCGA	TCGA-A8-A0AD-01	0	0.014	0.006	0.004	0.006	0.006
TCGA	TCGA-AC-A23C-01	0	0.012	0.006	0.116	0.046	0.046
TCGA	TCGA-AC-A23E-01	0	0.002	0.002	0	0.002	0.002
TCGA	TCGA-AC-A23H-01	1	0.626	0.656	0.78	0.716	0.688
TCGA	TCGA-AC-A2B8-01	0	0.006	0.002	0.016	0.01	0.01
TCGA	TCGA-AC-A2BK-01	0	0.022	0.064	0.146	0.18	0.196
TCGA	TCGA-AC-A2BM-01	0	0.008	0.01	0.012	0.014	0.004
TCGA	TCGA-AC-A2FB-01	0	0.016	0.036	0	0.004	0.012
TCGA	TCGA-AC-A2FF-01	0	0.004	0.004	0.002	0	0.002
TCGA	TCGA-AC-A2FG-01	0	0	0	0.002	0.004	0.01
TCGA	TCGA-AC-A2FK-01	0	0.002	0	0	0	0
TCGA	TCGA-AC-A2FO-01	0	0.014	0.002	0.004	0.012	0.012
TCGA	TCGA-AC-A2QH-01	0	0.028	0.002	0.002	0.01	0.006
TCGA	TCGA-AC-A3HN-01	0	0.002	0.002	0.004	0.002	0
TCGA	TCGA-AC-A3OD-01	0	0.196	0.134	0	0.028	0.06
TCGA	TCGA-AC-A3QP-01	0	0.002	0.008	0.002	0.002	0
TCGA	TCGA-AC-A3QQ-01	0	0.008	0.008	0	0.002	0
TCGA	TCGA-AC-A3W5-01	0	0.218	0.258	0.136	0.186	0.174
TCGA	TCGA-AC-A3YI-01	0	0.006	0.01	0	0.002	0
TCGA	TCGA-AC-A3YJ-01	0	0	0	0	0	0
TCGA	TCGA-AC-A4ZE-01	0	0	0	0.016	0.018	0.002
TCGA	TCGA-AC-A5EH-01	0	0.026	0.008	0.11	0.084	0.074
TCGA	TCGA-AC-A5EI-01	0	0.002	0.028	0.038	0.032	0.036
TCGA	TCGA-AC-A5XS-01	0	0.09	0.044	0.082	0.104	0.082
TCGA	TCGA-AC-A5XU-01	0	0	0.012	0.02	0.012	0.004
TCGA	TCGA-AC-A62V-01	0	0.002	0	0.136	0.06	0.028
TCGA	TCGA-AC-A62X-01	0	0.174	0.05	0.006	0.074	0.058
TCGA	TCGA-AC-A62Y-01	0	0.012	0.004	0.038	0.018	0.006
TCGA	TCGA-AC-A6IV-01	0	0.008	0.004	0	0	0
TCGA	TCGA-AC-A6IW-01	0	0.126	0.198	0.07	0.108	0.144
TCGA	TCGA-AC-A6IX-01	0	0.006	0	0.004	0.004	0.002
TCGA	TCGA-AC-A6IX-06	0	0.01	0.002	0.036	0.012	0.012
TCGA	TCGA-AC-A6NO-01	0	0.002	0.006	0.006	0.004	0
TCGA	TCGA-AC-A7VB-01	0	0.086	0.094	0	0.038	0.074
TCGA	TCGA-AC-A7VC-01	0	0	0.002	0	0	0
TCGA	TCGA-AC-A8OP-01	0	0.014	0.002	0.15	0.064	0.028
TCGA	TCGA-AC-A8OQ-01	0	0.148	0.18	0.086	0.148	0.13
TCGA	TCGA-AC-A8OR-01	0	0	0	0.018	0.02	0.012
TCGA	TCGA-AC-A8OS-01	0	0.004	0.006	0.092	0.022	0.014
TCGA	TCGA-AN-A03X-01	NA	0	0.002	0.402	0.166	0.052
TCGA	TCGA-AN-A03Y-01	0	0.002	0	0	0	0
TCGA	TCGA-AN-A041-01	0	0.02	0.004	0.004	0.002	0
TCGA	TCGA-AN-A046-01	NA	0	0	0.224	0.034	0.018
TCGA	TCGA-AN-A049-01	NA	0.014	0.028	0.024	0.018	0.008
TCGA	TCGA-AN-A04A-01	NA	0.022	0.004	0.026	0.118	0.014
TCGA	TCGA-AN-A04C-01	NA	0.004	0.002	0.02	0.016	0.008
TCGA	TCGA-AN-A04D-01	NA	0.934	0.954	0.646	0.722	0.898
TCGA	TCGA-AN-A0AJ-01	NA	0.004	0.006	0.142	0.028	0.012
TCGA	TCGA-AN-A0AK-01	0	0	0	0.114	0.094	0.114
TCGA	TCGA-AN-A0AL-01	1	0.954	0.956	0.868	0.924	0.944
TCGA	TCGA-AN-A0AM-01	NA	0	0.044	0.192	0.24	0.164
TCGA	TCGA-AN-A0AR-01	NA	0.94	0.668	0.436	0.476	0.602
TCGA	TCGA-AN-A0AS-01	NA	0.006	0.006	0.002	0.004	0
TCGA	TCGA-AN-A0AT-01	NA	0.458	0.472	0.756	0.476	0.492
TCGA	TCGA-AN-A0FD-01	NA	0.014	0.122	0.222	0.026	0.024
TCGA	TCGA-AN-A0FF-01	0	0	0	0	0	0
TCGA	TCGA-AN-A0FJ-01	NA	0.028	0.146	0.358	0.248	0.238
TCGA	TCGA-AN-A0FK-01	0	0.004	0.002	0	0.004	0
TCGA	TCGA-AN-A0FL-01	1	0.98	0.894	0.822	0.892	0.91
TCGA	TCGA-AN-A0FN-01	0	0.01	0	0	0.006	0.012
TCGA	TCGA-AN-A0FS-01	0	0.002	0	0.032	0.012	0.008
TCGA	TCGA-AN-A0FV-01	NA	0.04	0.008	0.022	0.032	0.01
TCGA	TCGA-AN-A0FW-01	NA	0.402	0.354	0.17	0.298	0.302
TCGA	TCGA-AN-A0FX-01	1	0.946	0.966	0.708	0.786	0.856
TCGA	TCGA-AN-A0FY-01	NA	0.012	0	0.012	0.008	0.002
TCGA	TCGA-AN-A0XL-01	0	0.002	0.002	0.002	0.004	0.002
TCGA	TCGA-AN-A0XN-01	0	0.254	0.226	0.104	0.132	0.178
TCGA	TCGA-AN-A0XO-01	0	0.038	0.006	0.02	0.014	0.014
TCGA	TCGA-AN-A0XP-01	0	0	0	0.004	0	0
TCGA	TCGA-AN-A0XR-01	1	0.67	0.668	0.618	0.678	0.624
TCGA	TCGA-AN-A0XS-01	0	0	0	0	0	0
TCGA	TCGA-AN-A0XT-01	0	0.014	0.022	0.002	0.004	0.014
TCGA	TCGA-AN-A0XU-01	1	0.89	0.904	0.782	0.79	0.81
TCGA	TCGA-AN-A0XV-01	0	0	0	0.008	0.004	0.002
TCGA	TCGA-AN-A0XW-01	1	0.618	0.616	0.666	0.66	0.672
TCGA	TCGA-AO-A03L-01	0	0.014	0.002	0.004	0.008	0.002
TCGA	TCGA-AO-A03M-01	0	0	0.004	0.192	0.092	0.054
TCGA	TCGA-AO-A03N-01	0	0	0	0.004	0	0
TCGA	TCGA-AO-A03O-01	NA	0.016	0.034	0.6	0.21	0.174
TCGA	TCGA-AO-A03P-01	0	0.008	0.008	0.01	0.012	0.012
TCGA	TCGA-AO-A03R-01	NA	0.008	0.006	0.006	0.004	0
TCGA	TCGA-AO-A03T-01	NA	0.114	0.296	0.27	0.226	0.23
TCGA	TCGA-AO-A03U-01	0	0	0	0.02	0.01	0.008
TCGA	TCGA-AO-A03V-01	NA	0.01	0.01	0.002	0.022	0.006
TCGA	TCGA-AO-A0J2-01	NA	0.708	0.756	0.292	0.538	0.654
TCGA	TCGA-AO-A0J3-01	NA	0.138	0.024	0.002	0.01	0.004
TCGA	TCGA-AO-A0J4-01	1	0.8	0.8	0.652	0.71	0.746
TCGA	TCGA-AO-A0J5-01	NA	0.006	0	0.012	0.004	0.006
TCGA	TCGA-AO-A0J6-01	NA	0.942	0.974	0.624	0.908	0.924
TCGA	TCGA-AO-A0J7-01	0	0	0	0	0	0
TCGA	TCGA-AO-A0J8-01	0	0	0.002	0	0	0
TCGA	TCGA-AO-A0J9-01	0	0.01	0.012	0.064	0.056	0.042
TCGA	TCGA-AO-A0JA-01	0	0.006	0.008	0.002	0.002	0.012
TCGA	TCGA-AO-A0JB-01	1	0.93	0.954	0.746	0.82	0.84
TCGA	TCGA-AO-A0JC-01	0	0.008	0.008	0.006	0.008	0.006
TCGA	TCGA-AO-A0JD-01	0	0.02	0.056	0.126	0.078	0.078
TCGA	TCGA-AO-A0JE-01	0	0.02	0.044	0	0.006	0.028
TCGA	TCGA-AO-A0JF-01	0	0.002	0	0	0.002	0
TCGA	TCGA-AO-A0JG-01	0	0	0.012	0.002	0	0.002
TCGA	TCGA-AO-A0JI-01	0	0.006	0.004	0.022	0.006	0.004
TCGA	TCGA-AO-A0JJ-01	0	0.012	0.01	0.004	0	0.004
TCGA	TCGA-AO-A0JM-01	0	0.002	0.002	0	0.002	0.002
TCGA	TCGA-AO-A124-01	1	0.838	0.858	0.898	0.904	0.86
TCGA	TCGA-AO-A125-01	0	0.01	0.006	0.022	0.032	0.024
TCGA	TCGA-AO-A126-01	0	0.01	0.008	0.002	0.008	0.004
TCGA	TCGA-AO-A128-01	0	0.002	0.01	0.112	0.028	0.024
TCGA	TCGA-AO-A129-01	0	0.102	0.082	0.29	0.234	0.19
TCGA	TCGA-AO-A12A-01	0	0.012	0.006	0	0.002	0.002
TCGA	TCGA-AO-A12B-01	0	0.002	0.002	0	0	0
TCGA	TCGA-AO-A12D-01	0	0.048	0.03	0	0.008	0.02
TCGA	TCGA-AO-A12E-01	0	0.008	0.026	0	0.004	0.006
TCGA	TCGA-AO-A12F-01	NA	0.194	0.256	0.002	0.032	0.248
TCGA	TCGA-AO-A12G-01	0	0.018	0.002	0.02	0.012	0.01
TCGA	TCGA-AO-A12H-01	0	0	0.002	0	0.002	0
TCGA	TCGA-AO-A1KO-01	0	0.002	0.006	0	0	0.006
TCGA	TCGA-AO-A1KP-01	0	0.004	0.004	0	0	0
TCGA	TCGA-AO-A1KR-01	1	0.862	0.778	0.684	0.776	0.736
TCGA	TCGA-AO-A1KS-01	0	0.082	0.024	0	0.018	0.014
TCGA	TCGA-AO-A1KT-01	0	0.002	0.002	0.008	0.004	0.002
TCGA	TCGA-AQ-A04H-01	0	0.014	0.006	0.02	0.008	0.01
TCGA	TCGA-AQ-A04J-01	NA	0.956	0.916	0.458	0.586	0.672
TCGA	TCGA-AQ-A0Y5-01	0	0.006	0	0.056	0.012	0.006
TCGA	TCGA-AQ-A1H2-01	0	0.008	0.004	0	0	0
TCGA	TCGA-AQ-A1H3-01	0	0	0.002	0.004	0	0.006
TCGA	TCGA-AQ-A54O-01	0	0.048	0.03	0	0.006	0.008
TCGA	TCGA-AQ-A7U7-01	0	0.034	0.046	0.002	0.012	0.012
TCGA	TCGA-AR-A0TP-01	1	0.902	0.936	0.856	0.82	0.84
TCGA	TCGA-AR-A0TQ-01	0	0.002	0.002	0.012	0.008	0.006
TCGA	TCGA-AR-A0TR-01	0	0.004	0.006	0.002	0	0.002
TCGA	TCGA-AR-A0TS-01	NA	0.51	0.618	0.314	0.524	0.516
TCGA	TCGA-AR-A0TT-01	0	0.012	0.034	0.002	0.014	0.002
TCGA	TCGA-AR-A0TV-01	0	0.048	0.018	0.054	0.016	0.008
TCGA	TCGA-AR-A0TW-01	0	0.024	0.1	0.022	0.014	0.082
TCGA	TCGA-AR-A0TX-01	0	0.004	0.002	0.032	0.014	0.012
TCGA	TCGA-AR-A0TY-01	NA	0.186	0.152	0.012	0.176	0.14
TCGA	TCGA-AR-A0TZ-01	0	0	0.004	0	0	0.008
TCGA	TCGA-AR-A0U0-01	0	0.004	0.012	0.008	0.012	0.014
TCGA	TCGA-AR-A0U1-01	NA	0.93	0.94	0.45	0.672	0.736
TCGA	TCGA-AR-A0U2-01	0	0.084	0.046	0.02	0.016	0.026
TCGA	TCGA-AR-A0U3-01	0	0.006	0.014	0.004	0.006	0.026
TCGA	TCGA-AR-A0U4-01	1	0.898	0.898	0.872	0.836	0.874
TCGA	TCGA-AR-A1AH-01	NA	0.138	0.014	0.3	0.268	0.176
TCGA	TCGA-AR-A1AI-01	NA	0.216	0.234	0.012	0.03	0.12
TCGA	TCGA-AR-A1AJ-01	1	0.646	0.656	0.618	0.62	0.668
TCGA	TCGA-AR-A1AK-01	0	0.018	0.008	0	0.01	0.01
TCGA	TCGA-AR-A1AL-01	0	0.008	0	0	0	0
TCGA	TCGA-AR-A1AN-01	0	0.07	0.032	0.006	0.052	0.016
TCGA	TCGA-AR-A1AO-01	0	0.02	0.028	0.118	0.038	0.028
TCGA	TCGA-AR-A1AP-01	0	0	0	0.002	0.004	0
TCGA	TCGA-AR-A1AQ-01	0	0.008	0.008	0.006	0.002	0.002
TCGA	TCGA-AR-A1AR-01	0	0.014	0.016	0.07	0.056	0.026
TCGA	TCGA-AR-A1AS-01	0	0.032	0.018	0	0.004	0.008
TCGA	TCGA-AR-A1AU-01	0	0.018	0.01	0	0.002	0.01
TCGA	TCGA-AR-A1AV-01	NA	0	0	0.014	0.002	0.002
TCGA	TCGA-AR-A1AW-01	0	0.004	0.034	0.002	0.002	0.016
TCGA	TCGA-AR-A1AX-01	0	0.006	0.004	0	0	0
TCGA	TCGA-AR-A1AY-01	0	0.07	0.05	0.014	0.032	0.03
TCGA	TCGA-AR-A24H-01	0	0.146	0.206	0.202	0.158	0.17
TCGA	TCGA-AR-A24K-01	0	0	0.002	0	0	0.004
TCGA	TCGA-AR-A24L-01	0	0.116	0.154	0.018	0.038	0.082
TCGA	TCGA-AR-A24M-01	0	0.01	0.022	0	0.004	0
TCGA	TCGA-AR-A24N-01	0	0	0.002	0.004	0.002	0.008
TCGA	TCGA-AR-A24O-01	0	0	0.014	0.012	0.008	0.006
TCGA	TCGA-AR-A24P-01	0	0	0.006	0	0.004	0.004
TCGA	TCGA-AR-A24Q-01	0	0.246	0.2	0.204	0.24	0.214
TCGA	TCGA-AR-A24R-01	0	0.006	0.004	0.002	0.01	0.01
TCGA	TCGA-AR-A24S-01	0	0.028	0.006	0.004	0.02	0.016
TCGA	TCGA-AR-A24T-01	0	0.08	0.072	0	0.016	0.008
TCGA	TCGA-AR-A24U-01	0	0.002	0.006	0.006	0.004	0.002
TCGA	TCGA-AR-A24V-01	0	0.002	0	0	0	0
TCGA	TCGA-AR-A24W-01	0	0.006	0.01	0	0	0
TCGA	TCGA-AR-A24X-01	0	0	0.012	0	0	0.002
TCGA	TCGA-AR-A24Z-01	0	0.012	0.014	0.026	0.01	0.014
TCGA	TCGA-AR-A250-01	0	0.01	0.002	0.032	0.014	0.014
TCGA	TCGA-AR-A251-01	0	0.318	0.276	0.272	0.286	0.268
TCGA	TCGA-AR-A252-01	0	0	0.002	0	0	0
TCGA	TCGA-AR-A254-01	0	0.028	0.006	0.01	0.012	0.002
TCGA	TCGA-AR-A255-01	0	0.01	0	0	0	0.004
TCGA	TCGA-AR-A256-01	0	0.222	0.124	0.16	0.266	0.214
TCGA	TCGA-AR-A2LE-01	0	0	0	0.028	0.064	0.07
TCGA	TCGA-AR-A2LK-01	0	0.01	0	0.004	0.002	0.006
TCGA	TCGA-AR-A2LL-01	0	0.004	0.002	0	0.004	0
TCGA	TCGA-AR-A2LM-01	0	0.002	0.002	0	0.002	0.002
TCGA	TCGA-AR-A2LN-01	NA	0.004	0	0.002	0.002	0.002
TCGA	TCGA-AR-A2LO-01	0	0.048	0.018	0	0.004	0.002
TCGA	TCGA-AR-A2LQ-01	0	0	0	0	0	0.002
TCGA	TCGA-AR-A2LR-01	0	0.094	0.14	0.006	0.036	0.056
TCGA	TCGA-AR-A5QM-01	0	0.016	0.006	0	0.006	0
TCGA	TCGA-AR-A5QN-01	0	0	0.008	0	0	0
TCGA	TCGA-AR-A5QP-01	0	0.012	0.036	0	0	0.002
TCGA	TCGA-AR-A5QQ-01	0	0.004	0.002	0.088	0.022	0.006
TCGA	TCGA-B6-A0I1-01	0	0.228	0.172	0.174	0.182	0.166
TCGA	TCGA-B6-A0I2-01	NA	0.01	0.044	0.002	0.002	0.028
TCGA	TCGA-B6-A0I5-01	0	0	0	0	0.002	0.002
TCGA	TCGA-B6-A0I9-01	NA	0.002	0.028	0.052	0.008	0.024
TCGA	TCGA-B6-A0IA-01	0	0.02	0.018	0.002	0.002	0.006
TCGA	TCGA-B6-A0IB-01	NA	0	0	0.008	0.004	0.006
TCGA	TCGA-B6-A0IC-01	0	0.002	0	0.002	0.004	0.006
TCGA	TCGA-B6-A0IE-01	NA	0.018	0.01	0	0.01	0.01
TCGA	TCGA-B6-A0IG-01	0	0.006	0.004	0.04	0.01	0.014
TCGA	TCGA-B6-A0IH-01	0	0.1	0.082	0.002	0.072	0.07
TCGA	TCGA-B6-A0IJ-01	NA	0.99	0.958	0.314	0.664	0.604
TCGA	TCGA-B6-A0IK-01	0	0.02	0.016	0.038	0.014	0.034
TCGA	TCGA-B6-A0IM-01	0	0.01	0.018	0.002	0.006	0.004
TCGA	TCGA-B6-A0IN-01	0	0.03	0.05	0	0.016	0.014
TCGA	TCGA-B6-A0IO-01	0	0.038	0.012	0.012	0.012	0.006
TCGA	TCGA-B6-A0IP-01	0	0.012	0.008	0.006	0.01	0.008
TCGA	TCGA-B6-A0IQ-01	NA	0.626	0.562	0.424	0.506	0.398
TCGA	TCGA-B6-A0RE-01	0	0.104	0.048	0.172	0.192	0.116
TCGA	TCGA-B6-A0RG-01	0	0.134	0.066	0.272	0.196	0.158
TCGA	TCGA-B6-A0RH-01	NA	0.186	0.094	0.034	0.028	0.014
TCGA	TCGA-B6-A0RI-01	0	0	0	0.024	0.01	0.008
TCGA	TCGA-B6-A0RL-01	0	0.002	0.002	0.002	0.004	0.002
TCGA	TCGA-B6-A0RM-01	0	0	0.002	0.004	0.004	0
TCGA	TCGA-B6-A0RN-01	0	0.002	0.004	0.002	0.002	0
TCGA	TCGA-B6-A0RO-01	0	0.006	0.01	0.002	0.004	0
TCGA	TCGA-B6-A0RP-01	0	0.006	0.002	0	0	0
TCGA	TCGA-B6-A0RQ-01	0	0.004	0.014	0.004	0.014	0.016
TCGA	TCGA-B6-A0RS-01	0	0.116	0.226	0.23	0.156	0.218
TCGA	TCGA-B6-A0RT-01	NA	0.012	0.016	0.202	0.02	0.01
TCGA	TCGA-B6-A0RU-01	0	0.068	0.078	0.022	0.032	0.024
TCGA	TCGA-B6-A0RV-01	0	0.01	0.016	0.002	0.01	0.014
TCGA	TCGA-B6-A0WS-01	NA	0.002	0.008	0.004	0.002	0.004
TCGA	TCGA-B6-A0WT-01	0	0	0.012	0	0.002	0.002
TCGA	TCGA-B6-A0WV-01	0	0	0.002	0.018	0.022	0.008
TCGA	TCGA-B6-A0WW-01	0	0.188	0.096	0.004	0.092	0.064
TCGA	TCGA-B6-A0WX-01	0	0.07	0.028	0	0.004	0.004
TCGA	TCGA-B6-A0WY-01	0	0.07	0.026	0.016	0.048	0.022
TCGA	TCGA-B6-A0WZ-01	0	0.05	0.016	0.008	0.01	0.01
TCGA	TCGA-B6-A0X0-01	0	0	0	0.002	0.002	0
TCGA	TCGA-B6-A0X1-01	1	0.872	0.832	0.65	0.782	0.816
TCGA	TCGA-B6-A0X4-01	0	0	0	0.002	0	0
TCGA	TCGA-B6-A0X5-01	0	0	0	0	0	0
TCGA	TCGA-B6-A0X7-01	0	0.006	0.004	0.002	0	0
TCGA	TCGA-B6-A1KC-01	0	0	0.002	0.002	0.002	0
TCGA	TCGA-B6-A1KF-01	0	0	0	0.004	0.01	0.006
TCGA	TCGA-B6-A1KI-01	0	0.004	0	0	0	0
TCGA	TCGA-B6-A1KN-01	1	0.616	0.718	0.656	0.642	0.664
TCGA	TCGA-B6-A2IU-01	0	0	0	0	0.002	0.002
TCGA	TCGA-B6-A401-01	0	0.01	0.008	0	0	0
TCGA	TCGA-B6-A409-01	0	0.09	0.124	0.002	0.004	0.028
TCGA	TCGA-B6-A40B-01	0	0.012	0.012	0.006	0.018	0.006
TCGA	TCGA-B6-A40C-01	0	0	0	0.004	0.004	0
TCGA	TCGA-BH-A0AU-01	0	0.004	0.002	0.004	0	0
TCGA	TCGA-BH-A0AV-01	0	0.256	0.214	0.17	0.202	0.172
TCGA	TCGA-BH-A0AW-01	0	0.018	0.002	0.086	0.034	0.022
TCGA	TCGA-BH-A0AY-01	NA	0.004	0.002	0.008	0.002	0
TCGA	TCGA-BH-A0AZ-01	1	0.924	0.802	0.816	0.868	0.83
TCGA	TCGA-BH-A0B0-01	NA	0.008	0.014	0	0.002	0.002
TCGA	TCGA-BH-A0B3-01	0	0.252	0.236	0.044	0.18	0.232
TCGA	TCGA-BH-A0B4-01	1	0.748	0.936	0.774	0.736	0.864
TCGA	TCGA-BH-A0B5-01	0	0.006	0	0.002	0.002	0.008
TCGA	TCGA-BH-A0B6-01	0	0.004	0.006	0.06	0.076	0.076
TCGA	TCGA-BH-A0B7-01	0	0.086	0.078	0.008	0.028	0.032
TCGA	TCGA-BH-A0B9-01	0	0.302	0.128	0.02	0.106	0.104
TCGA	TCGA-BH-A0BA-01	0	0.016	0.004	0.032	0.018	0.018
TCGA	TCGA-BH-A0BC-01	0	0.028	0.038	0	0.004	0.016
TCGA	TCGA-BH-A0BD-01	0	0.004	0	0.04	0.006	0.002
TCGA	TCGA-BH-A0BF-01	0	0.006	0.006	0.006	0	0.006
TCGA	TCGA-BH-A0BG-01	NA	0.456	0.464	0.032	0.268	0.316
TCGA	TCGA-BH-A0BJ-01	0	0	0	0	0	0.002
TCGA	TCGA-BH-A0BL-01	1	0.852	0.834	0.84	0.882	0.87
TCGA	TCGA-BH-A0BM-01	0	0.008	0.002	0.008	0	0.002
TCGA	TCGA-BH-A0BO-01	0	0.002	0	0.004	0.002	0
TCGA	TCGA-BH-A0BP-01	NA	0.13	0.282	0.31	0.282	0.328
TCGA	TCGA-BH-A0BQ-01	0	0.002	0	0	0	0
TCGA	TCGA-BH-A0BR-01	NA	0.01	0.13	0.004	0.016	0.024
TCGA	TCGA-BH-A0BS-01	0	0.018	0.02	0	0.002	0.002
TCGA	TCGA-BH-A0BT-01	0	0.008	0.018	0.006	0	0
TCGA	TCGA-BH-A0BV-01	0	0	0	0	0.002	0.002
TCGA	TCGA-BH-A0BW-01	NA	0.956	0.974	0.18	0.426	0.514
TCGA	TCGA-BH-A0BZ-01	0	0.226	0.202	0.226	0.238	0.192
TCGA	TCGA-BH-A0C0-01	0	0.192	0.212	0.128	0.158	0.15
TCGA	TCGA-BH-A0C1-01	0	0.01	0.03	0.004	0	0.002
TCGA	TCGA-BH-A0C3-01	0	0.004	0.002	0	0.002	0
TCGA	TCGA-BH-A0C7-01	NA	0.002	0.002	0.022	0.012	0.004
TCGA	TCGA-BH-A0DD-01	0	0.02	0.024	0	0	0.004
TCGA	TCGA-BH-A0DE-01	0	0.008	0.01	0.02	0.024	0.01
TCGA	TCGA-BH-A0DG-01	0	0.014	0.028	0.008	0.032	0.026
TCGA	TCGA-BH-A0DH-01	0	0.002	0	0.006	0	0.004
TCGA	TCGA-BH-A0DI-01	0	0.006	0.016	0.056	0.012	0.006
TCGA	TCGA-BH-A0DK-01	0	0	0	0.052	0.046	0.032
TCGA	TCGA-BH-A0DL-01	NA	0.002	0	0.004	0.004	0
TCGA	TCGA-BH-A0DO-01	0	0.006	0	0	0	0
TCGA	TCGA-BH-A0DP-01	0	0.006	0.01	0	0.004	0
TCGA	TCGA-BH-A0DQ-01	0	0.018	0.004	0	0.008	0.004
TCGA	TCGA-BH-A0DS-01	NA	0.046	0.014	0	0.006	0.006
TCGA	TCGA-BH-A0DT-01	0	0	0	0	0.004	0.004
TCGA	TCGA-BH-A0DV-01	0	0.01	0.05	0	0	0.016
TCGA	TCGA-BH-A0DX-01	NA	0.632	0.364	0.006	0.232	0.2
TCGA	TCGA-BH-A0DZ-01	NA	0.004	0	0.048	0.038	0.016
TCGA	TCGA-BH-A0E0-01	0	0.246	0.104	0	0.046	0.022
TCGA	TCGA-BH-A0E1-01	0	0.038	0.026	0.014	0.018	0.014
TCGA	TCGA-BH-A0E2-01	0	0.012	0.014	0.014	0.016	0.016
TCGA	TCGA-BH-A0E6-01	NA	0.25	0.248	0.012	0.02	0.046
TCGA	TCGA-BH-A0E7-01	0	0.004	0.002	0.002	0	0
TCGA	TCGA-BH-A0E9-01	NA	0.004	0.01	0	0	0.002
TCGA	TCGA-BH-A0EA-01	0	0.018	0.016	0.002	0	0
TCGA	TCGA-BH-A0EB-01	0	0.002	0	0	0	0.002
TCGA	TCGA-BH-A0EE-01	NA	0.03	0.008	0.188	0.018	0.01
TCGA	TCGA-BH-A0EI-01	0	0	0.002	0	0	0
TCGA	TCGA-BH-A0GY-01	0	0	0.002	0	0	0
TCGA	TCGA-BH-A0GZ-01	0	0.016	0.004	0.028	0.016	0.01
TCGA	TCGA-BH-A0H0-01	0	0.002	0.006	0	0.002	0.004
TCGA	TCGA-BH-A0H3-01	0	0	0	0	0.002	0.002
TCGA	TCGA-BH-A0H5-01	0	0	0	0.004	0.006	0.006
TCGA	TCGA-BH-A0H6-01	0	0	0	0.002	0	0
TCGA	TCGA-BH-A0H7-01	0	0.006	0.01	0.022	0.018	0.022
TCGA	TCGA-BH-A0H9-01	0	0.012	0.006	0.026	0.028	0.016
TCGA	TCGA-BH-A0HA-01	0	0	0	0.106	0.028	0.024
TCGA	TCGA-BH-A0HB-01	0	0.018	0.08	0.002	0.01	0.022
TCGA	TCGA-BH-A0HI-01	0	0	0	0.006	0.008	0.008
TCGA	TCGA-BH-A0HK-01	0	0	0	0.06	0.032	0.012
TCGA	TCGA-BH-A0HO-01	0	0	0	0.008	0.002	0
TCGA	TCGA-BH-A0HP-01	0	0	0.002	0.018	0.046	0.048
TCGA	TCGA-BH-A0HQ-01	0	0.01	0.018	0.004	0.006	0.01
TCGA	TCGA-BH-A0HU-01	NA	0.018	0.024	0	0	0.002
TCGA	TCGA-BH-A0HW-01	0	0.006	0	0	0	0.002
TCGA	TCGA-BH-A0HX-01	0	0.02	0.026	0.172	0.072	0.056
TCGA	TCGA-BH-A0HY-01	1	0.634	0.708	0.614	0.648	0.632
TCGA	TCGA-BH-A0RX-01	0	0.02	0.034	0.008	0.012	0.01
TCGA	TCGA-BH-A0W3-01	0	0	0	0	0	0
TCGA	TCGA-BH-A0W4-01	0	0	0	0.004	0	0.002
TCGA	TCGA-BH-A0W5-01	0	0	0.004	0	0	0
TCGA	TCGA-BH-A0W7-01	NA	0.006	0.002	0.046	0.028	0.01
TCGA	TCGA-BH-A0WA-01	1	0.848	0.79	0.852	0.836	0.808
TCGA	TCGA-BH-A18F-01	NA	0.004	0	0	0	0.002
TCGA	TCGA-BH-A18G-01	NA	0.038	0.018	0.372	0.168	0.156
TCGA	TCGA-BH-A18H-01	NA	0.016	0.012	0	0	0
TCGA	TCGA-BH-A18I-01	0	0.01	0.004	0	0	0
TCGA	TCGA-BH-A18J-01	NA	0.14	0.246	0.006	0.026	0.16
TCGA	TCGA-BH-A18K-01	NA	0.002	0.002	0.008	0.004	0.002
TCGA	TCGA-BH-A18L-01	0	0.014	0.01	0.002	0.002	0.002
TCGA	TCGA-BH-A18M-01	0	0.004	0.002	0	0	0
TCGA	TCGA-BH-A18N-01	0	0.002	0	0	0	0.002
TCGA	TCGA-BH-A18Q-01	NA	0.884	0.894	0.36	0.408	0.498
TCGA	TCGA-BH-A18R-01	NA	0.006	0.02	0.006	0.004	0.014
TCGA	TCGA-BH-A18S-01	NA	0.006	0.006	0.01	0.002	0
TCGA	TCGA-BH-A18T-01	NA	0.17	0.302	0.51	0.182	0.316
TCGA	TCGA-BH-A18V-06	0	0.288	0.264	0.316	0.304	0.276
TCGA	TCGA-BH-A18V-01	NA	0.892	0.92	0.596	0.62	0.632
TCGA	TCGA-BH-A1EN-01	0	0.002	0	0	0.002	0.002
TCGA	TCGA-BH-A1EO-01	0	0.002	0.004	0	0.006	0.002
TCGA	TCGA-BH-A1ET-01	0	0	0.004	0.002	0	0
TCGA	TCGA-BH-A1EU-01	0	0.006	0.014	0.004	0.002	0.002
TCGA	TCGA-BH-A1EV-01	0	0.002	0	0.006	0.006	0.004
TCGA	TCGA-BH-A1EW-01	0	0.002	0.004	0	0	0
TCGA	TCGA-BH-A1EX-01	0	0	0	0	0	0
TCGA	TCGA-BH-A1EY-01	0	0.018	0.018	0.02	0.026	0.04
TCGA	TCGA-BH-A1F0-01	0	0.104	0.19	0.02	0.036	0.098
TCGA	TCGA-BH-A1F2-01	0	0.046	0.142	0.004	0.036	0.072
TCGA	TCGA-BH-A1F5-01	0	0.008	0	0	0.002	0.002
TCGA	TCGA-BH-A1F6-01	0	0.026	0.008	0.218	0.122	0.072
TCGA	TCGA-BH-A1F8-01	0	0.03	0.058	0.038	0.042	0.052
TCGA	TCGA-BH-A1FC-01	0	0.028	0.008	0.132	0.046	0.024
TCGA	TCGA-BH-A1FD-01	0	0.022	0.052	0	0.008	0.026
TCGA	TCGA-BH-A1FE-06	0	0.014	0.002	0	0	0
TCGA	TCGA-BH-A1FE-01	0	0.06	0.088	0.008	0.02	0.028
TCGA	TCGA-BH-A1FG-01	0	0	0	0	0	0
TCGA	TCGA-BH-A1FH-01	0	0.002	0	0.002	0.01	0.004
TCGA	TCGA-BH-A1FJ-01	0	0.006	0.004	0.004	0.006	0.008
TCGA	TCGA-BH-A1FL-01	0	0.006	0.002	0.004	0	0.002
TCGA	TCGA-BH-A1FM-01	0	0	0.002	0.02	0.01	0.006
TCGA	TCGA-BH-A1FN-01	1	0.762	0.756	0.822	0.84	0.802
TCGA	TCGA-BH-A1FR-01	0	0.002	0	0	0	0
TCGA	TCGA-BH-A1FU-01	0	0.004	0.006	0.046	0.016	0.012
TCGA	TCGA-BH-A201-01	0	0.008	0.004	0	0	0.002
TCGA	TCGA-BH-A202-01	0	0	0.002	0.01	0.002	0.002
TCGA	TCGA-BH-A203-01	0	0.088	0.052	0.004	0.014	0.024
TCGA	TCGA-BH-A204-01	0	0	0	0.084	0.012	0.016
TCGA	TCGA-BH-A208-01	0	0	0	0.004	0	0.012
TCGA	TCGA-BH-A209-01	0	0.008	0	0.02	0.01	0.01
TCGA	TCGA-BH-A28Q-01	0	0.006	0.032	0.004	0	0.006
TCGA	TCGA-BH-A2L8-01	NA	0.114	0.02	0.378	0.284	0.192
TCGA	TCGA-BH-A42U-01	0	0.002	0	0	0	0
TCGA	TCGA-BH-A42V-01	0	0.002	0.004	0.034	0.006	0.006
TCGA	TCGA-BH-A5IZ-01	0	0.172	0.234	0.246	0.232	0.234
TCGA	TCGA-BH-A5J0-01	0	0.096	0.146	0.004	0.058	0.066
TCGA	TCGA-BH-A6R8-01	0	0	0.02	0.002	0.004	0.004
TCGA	TCGA-BH-A6R9-01	0	0	0.002	0	0	0
TCGA	TCGA-BH-A8FY-01	0	0.032	0.05	0.038	0.04	0.058
TCGA	TCGA-BH-A8FZ-01	0	0.05	0.016	0.052	0.024	0.028
TCGA	TCGA-BH-A8G0-01	0	0	0.004	0	0	0
TCGA	TCGA-BH-AB28-01	0	0	0	0	0	0.002
TCGA	TCGA-C8-A12K-01	1	0.928	0.924	0.798	0.836	0.848
TCGA	TCGA-C8-A12L-01	NA	0.89	0.964	0.414	0.53	0.638
TCGA	TCGA-C8-A12M-01	NA	0.002	0.002	0.156	0.016	0.022
TCGA	TCGA-C8-A12N-01	0	0	0.01	0.002	0	0.006
TCGA	TCGA-C8-A12O-01	NA	0.002	0.002	0.002	0	0
TCGA	TCGA-C8-A12P-01	NA	0.128	0.31	0.274	0.232	0.35
TCGA	TCGA-C8-A12Q-01	NA	0.258	0.25	0.006	0.018	0.16
TCGA	TCGA-C8-A12T-01	1	0.65	0.64	0.624	0.664	0.652
TCGA	TCGA-C8-A12U-01	NA	0.002	0.012	0.018	0.002	0
TCGA	TCGA-C8-A12V-01	0	0.036	0.066	0.038	0.022	0.032
TCGA	TCGA-C8-A12W-01	NA	0.028	0.004	0.014	0.004	0.002
TCGA	TCGA-C8-A12X-01	0	0	0.006	0	0	0
TCGA	TCGA-C8-A12Y-01	NA	0.01	0	0.014	0.014	0.004
TCGA	TCGA-C8-A12Z-01	NA	0.002	0.006	0.01	0.008	0.014
TCGA	TCGA-C8-A130-01	0	0.022	0.018	0.004	0.018	0.022
TCGA	TCGA-C8-A131-01	NA	0.002	0.006	0.052	0.004	0.012
TCGA	TCGA-C8-A132-01	NA	0.01	0.004	0.204	0.022	0.014
TCGA	TCGA-C8-A133-01	0	0.002	0.004	0.008	0.004	0.004
TCGA	TCGA-C8-A134-01	NA	0.928	0.936	0.77	0.948	0.95
TCGA	TCGA-C8-A135-01	NA	0.004	0	0.012	0.008	0.002
TCGA	TCGA-C8-A137-01	NA	0.012	0.016	0	0.02	0.026
TCGA	TCGA-C8-A138-01	NA	0	0.002	0	0.004	0
TCGA	TCGA-C8-A1HE-01	0	0	0	0.008	0.004	0
TCGA	TCGA-C8-A1HF-01	0	0.008	0.004	0.004	0.004	0.002
TCGA	TCGA-C8-A1HG-01	0	0.004	0.004	0	0.002	0.006
TCGA	TCGA-C8-A1HI-01	0	0.022	0.016	0.078	0.026	0.008
TCGA	TCGA-C8-A1HJ-01	0	0.306	0.288	0.206	0.272	0.274
TCGA	TCGA-C8-A1HK-01	0	0.044	0.014	0	0.028	0.006
TCGA	TCGA-C8-A1HL-01	0	0	0.006	0	0	0
TCGA	TCGA-C8-A1HM-01	0	0.084	0.142	0.068	0.1	0.134
TCGA	TCGA-C8-A1HN-01	0	0.022	0.02	0.002	0.024	0.02
TCGA	TCGA-C8-A1HO-01	0	0.012	0.006	0.006	0.014	0.01
TCGA	TCGA-C8-A26V-01	0	0.058	0.042	0.002	0.012	0.022
TCGA	TCGA-C8-A26W-01	0	0.024	0.01	0.002	0.01	0.014
TCGA	TCGA-C8-A26X-01	0	0	0.002	0.014	0.006	0
TCGA	TCGA-C8-A26Y-01	0	0.138	0.074	0.116	0.092	0.088
TCGA	TCGA-C8-A26Z-01	0	0.002	0.004	0	0	0
TCGA	TCGA-C8-A273-01	0	0.024	0.036	0	0.008	0.014
TCGA	TCGA-C8-A274-01	0	0	0	0.09	0.04	0.016
TCGA	TCGA-C8-A275-01	0	0.008	0	0.004	0.006	0
TCGA	TCGA-C8-A278-01	NA	0.006	0.004	0.018	0	0.002
TCGA	TCGA-C8-A27A-01	0	0.004	0.008	0	0.002	0.002
TCGA	TCGA-C8-A27B-01	0	0.138	0.14	0.114	0.174	0.154
TCGA	TCGA-C8-A3M7-01	0	0.006	0.002	0	0	0
TCGA	TCGA-C8-A3M8-01	0	0.006	0	0.05	0.012	0.014
TCGA	TCGA-C8-A8HP-01	0	0.01	0.018	0.026	0.022	0.026
TCGA	TCGA-C8-A8HQ-01	0	0.028	0.018	0.046	0.044	0.06
TCGA	TCGA-C8-A8HR-01	1	0.86	0.75	0.618	0.716	0.66
TCGA	TCGA-C8-A9FZ-01	0	0.05	0.052	0.012	0.026	0.034
TCGA	TCGA-D8-A13Y-01	NA	0.75	0.928	0.442	0.618	0.626
TCGA	TCGA-D8-A13Z-01	NA	0.16	0.126	0.184	0.122	0.148
TCGA	TCGA-D8-A140-01	NA	0.194	0.13	0.166	0.204	0.226
TCGA	TCGA-D8-A141-01	0	0	0	0	0	0
TCGA	TCGA-D8-A142-01	NA	0.264	0.5	0.23	0.306	0.368
TCGA	TCGA-D8-A143-01	NA	0.038	0.114	0.36	0.386	0.316
TCGA	TCGA-D8-A145-01	NA	0.008	0.014	0.01	0	0.01
TCGA	TCGA-D8-A146-01	NA	0.002	0.002	0	0	0
TCGA	TCGA-D8-A147-01	1	0.786	0.856	0.832	0.804	0.806
TCGA	TCGA-D8-A1J8-01	0	0.042	0.074	0.124	0.116	0.096
TCGA	TCGA-D8-A1J9-01	0	0.028	0.014	0.014	0.014	0.006
TCGA	TCGA-D8-A1JA-01	0	0.006	0.004	0.11	0.088	0.082
TCGA	TCGA-D8-A1JB-01	0	0.234	0.286	0.048	0.22	0.268
TCGA	TCGA-D8-A1JC-01	0	0.006	0.008	0.022	0.008	0.01
TCGA	TCGA-D8-A1JD-01	0	0.088	0.076	0.224	0.176	0.166
TCGA	TCGA-D8-A1JE-01	0	0.008	0.004	0	0	0.002
TCGA	TCGA-D8-A1JF-01	0	0	0.002	0	0.01	0.008
TCGA	TCGA-D8-A1JG-01	0	0.016	0.068	0.1	0.092	0.104
TCGA	TCGA-D8-A1JH-01	0	0	0.002	0	0	0
TCGA	TCGA-D8-A1JI-01	0	0.002	0	0.01	0.02	0
TCGA	TCGA-D8-A1JJ-01	0	0.018	0.004	0	0.004	0
TCGA	TCGA-D8-A1JK-01	0	0.096	0.078	0.158	0.194	0.184
TCGA	TCGA-D8-A1JL-01	1	0.88	0.928	0.8	0.792	0.884
TCGA	TCGA-D8-A1JM-01	0	0.356	0.214	0.002	0.094	0.106
TCGA	TCGA-D8-A1JN-01	0	0.002	0.006	0.01	0.014	0
TCGA	TCGA-D8-A1JP-01	1	0.844	0.858	0.92	0.914	0.892
TCGA	TCGA-D8-A1JS-01	0	0	0	0	0.002	0.002
TCGA	TCGA-D8-A1JT-01	0	0	0.006	0.024	0.01	0
TCGA	TCGA-D8-A1JU-01	0	0	0	0	0	0
TCGA	TCGA-D8-A1X5-01	0	0.008	0	0	0.004	0
TCGA	TCGA-D8-A1X6-01	0	0.004	0	0	0	0.002
TCGA	TCGA-D8-A1X7-01	0	0.002	0	0.004	0.004	0.002
TCGA	TCGA-D8-A1X8-01	0	0	0.002	0.002	0	0.002
TCGA	TCGA-D8-A1X9-01	0	0.3	0.26	0.176	0.24	0.278
TCGA	TCGA-D8-A1XA-01	0	0	0	0.004	0	0.006
TCGA	TCGA-D8-A1XB-01	0	0.006	0.002	0.008	0.004	0
TCGA	TCGA-D8-A1XC-01	0	0	0	0	0	0
TCGA	TCGA-D8-A1XF-01	0	0	0.002	0	0	0
TCGA	TCGA-D8-A1XG-01	0	0.002	0	0.002	0	0
TCGA	TCGA-D8-A1XJ-01	0	0.002	0.002	0.022	0.002	0.002
TCGA	TCGA-D8-A1XK-01	1	0.92	0.962	0.786	0.776	0.84
TCGA	TCGA-D8-A1XL-01	1	0.816	0.792	0.806	0.78	0.782
TCGA	TCGA-D8-A1XM-01	0	0.008	0.006	0.016	0.004	0.004
TCGA	TCGA-D8-A1XO-01	0	0.016	0.01	0.002	0.006	0.002
TCGA	TCGA-D8-A1XQ-01	1	0.798	0.81	0.794	0.754	0.814
TCGA	TCGA-D8-A1XR-01	0	0.002	0.002	0	0	0
TCGA	TCGA-D8-A1XS-01	0	0	0	0.002	0	0
TCGA	TCGA-D8-A1XT-01	0	0.06	0.032	0	0.012	0.006
TCGA	TCGA-D8-A1XU-01	0	0.036	0.024	0	0.01	0.008
TCGA	TCGA-D8-A1XV-01	0	0	0.002	0.014	0	0
TCGA	TCGA-D8-A1XW-01	0	0.35	0.256	0.23	0.264	0.24
TCGA	TCGA-D8-A1XY-01	0	0	0.004	0	0	0
TCGA	TCGA-D8-A1XZ-01	0	0	0.002	0.016	0.014	0.01
TCGA	TCGA-D8-A1Y0-01	1	0.628	0.668	0.752	0.68	0.69
TCGA	TCGA-D8-A1Y1-01	0	0.002	0	0.054	0.012	0.008
TCGA	TCGA-D8-A1Y2-01	0	0.022	0.01	0	0.004	0
TCGA	TCGA-D8-A1Y3-01	0	0.214	0.082	0.004	0.028	0.02
TCGA	TCGA-D8-A27E-01	0	0	0.004	0	0	0.01
TCGA	TCGA-D8-A27F-01	1	0.962	0.932	0.75	0.824	0.878
TCGA	TCGA-D8-A27G-01	NA	0.148	0.14	0.232	0.166	0.22
TCGA	TCGA-D8-A27H-01	1	0.878	0.888	0.892	0.888	0.89
TCGA	TCGA-D8-A27I-01	0	0.008	0	0.012	0.002	0
TCGA	TCGA-D8-A27L-01	0	0.002	0	0.002	0.004	0.002
TCGA	TCGA-D8-A27M-01	1	0.96	0.894	0.642	0.836	0.806
TCGA	TCGA-D8-A27N-01	0	0.05	0.034	0	0.022	0.012
TCGA	TCGA-D8-A27P-01	0	0	0	0	0	0
TCGA	TCGA-D8-A27R-01	0	0	0.002	0	0.002	0
TCGA	TCGA-D8-A27T-01	0	0.008	0.002	0	0	0
TCGA	TCGA-D8-A27V-01	1	0.654	0.63	0.696	0.626	0.642
TCGA	TCGA-D8-A27W-01	0	0.004	0.004	0	0	0
TCGA	TCGA-D8-A3Z6-01	0	0.018	0.012	0	0	0.002
TCGA	TCGA-D8-A4Z1-01	0	0	0	0.002	0	0
TCGA	TCGA-D8-A73U-01	0	0.006	0	0	0.002	0.006
TCGA	TCGA-D8-A73W-01	0	0	0	0.008	0.004	0.004
TCGA	TCGA-D8-A73X-01	0	0.016	0.04	0	0	0.012
TCGA	TCGA-E2-A105-01	0	0.076	0.044	0.022	0.028	0.024
TCGA	TCGA-E2-A107-01	0	0.006	0.004	0	0.002	0
TCGA	TCGA-E2-A108-01	0	0.09	0.19	0.154	0.102	0.156
TCGA	TCGA-E2-A109-01	0	0.014	0.006	0.048	0.044	0.03
TCGA	TCGA-E2-A10A-01	0	0.008	0.002	0.03	0.02	0.006
TCGA	TCGA-E2-A10B-01	0	0.014	0.03	0.02	0.004	0.01
TCGA	TCGA-E2-A10C-01	0	0	0.004	0.05	0.03	0.02
TCGA	TCGA-E2-A10F-01	0	0.002	0.002	0.002	0.004	0
TCGA	TCGA-E2-A14N-01	1	0.82	0.848	0.762	0.846	0.844
TCGA	TCGA-E2-A14O-01	NA	0	0	0	0	0
TCGA	TCGA-E2-A14P-01	NA	0.352	0.402	0.002	0.156	0.348
TCGA	TCGA-E2-A14Q-01	NA	0.16	0.014	0.006	0.008	0
TCGA	TCGA-E2-A14R-01	NA	0.538	0.692	0.926	0.678	0.694
TCGA	TCGA-E2-A14T-01	0	0.006	0.004	0.078	0.048	0.028
TCGA	TCGA-E2-A14V-01	NA	0.022	0.006	0.322	0.028	0.014
TCGA	TCGA-E2-A14W-01	1	0.836	0.796	0.864	0.844	0.788
TCGA	TCGA-E2-A14X-01	NA	0	0.002	0.002	0	0
TCGA	TCGA-E2-A14Y-01	NA	0.014	0.006	0.038	0.006	0.022
TCGA	TCGA-E2-A14Z-01	1	0.682	0.688	0.644	0.676	0.672
TCGA	TCGA-E2-A150-01	NA	0.188	0.328	0.03	0.052	0.218
TCGA	TCGA-E2-A152-01	NA	0.018	0.016	0.054	0.004	0.004
TCGA	TCGA-E2-A153-01	0	0	0	0.004	0	0
TCGA	TCGA-E2-A154-01	0	0.004	0	0.006	0.012	0.01
TCGA	TCGA-E2-A155-01	NA	0.008	0.008	0.008	0.022	0.012
TCGA	TCGA-E2-A156-01	0	0.008	0.008	0.002	0.002	0
TCGA	TCGA-E2-A158-01	NA	0.516	0.916	0.404	0.45	0.508
TCGA	TCGA-E2-A159-01	NA	0.014	0.004	0.14	0.03	0.03
TCGA	TCGA-E2-A15A-06	NA	0	0.128	0.004	0	0.026
TCGA	TCGA-E2-A15A-01	0	0.052	0.09	0.032	0.018	0.058
TCGA	TCGA-E2-A15C-01	0	0	0.002	0	0	0
TCGA	TCGA-E2-A15D-01	0	0	0.002	0.002	0.002	0
TCGA	TCGA-E2-A15E-01	NA	0.452	0.242	0.002	0.186	0.136
TCGA	TCGA-E2-A15E-06	NA	0.28	0.176	0	0.024	0.024
TCGA	TCGA-E2-A15F-01	0	0.006	0.008	0	0.006	0.002
TCGA	TCGA-E2-A15G-01	0	0.042	0.014	0.028	0.01	0.006
TCGA	TCGA-E2-A15H-01	NA	0.002	0.01	0.002	0.004	0
TCGA	TCGA-E2-A15I-01	0	0.016	0.022	0	0.002	0
TCGA	TCGA-E2-A15J-01	0	0.064	0.058	0	0.02	0.022
TCGA	TCGA-E2-A15K-01	0	0.022	0.004	0.006	0.012	0.016
TCGA	TCGA-E2-A15K-06	0	0	0	0.002	0.004	0.004
TCGA	TCGA-E2-A15L-01	0	0	0	0.002	0	0
TCGA	TCGA-E2-A15M-01	NA	0.12	0.232	0.252	0.318	0.268
TCGA	TCGA-E2-A15O-01	NA	0.03	0.04	0	0.008	0.002
TCGA	TCGA-E2-A15P-01	NA	0	0	0	0.004	0
TCGA	TCGA-E2-A15R-01	NA	0.026	0.02	0	0.002	0
TCGA	TCGA-E2-A15S-01	1	0.822	0.878	0.74	0.784	0.772
TCGA	TCGA-E2-A15T-01	0	0	0.02	0.002	0	0.002
TCGA	TCGA-E2-A1AZ-01	0	0.114	0.166	0.064	0.088	0.098
TCGA	TCGA-E2-A1B0-01	0	0.022	0.026	0.004	0	0.006
TCGA	TCGA-E2-A1B1-01	0	0.016	0.026	0.034	0.04	0.028
TCGA	TCGA-E2-A1B4-01	0	0.002	0	0	0.002	0
TCGA	TCGA-E2-A1B5-01	0	0.002	0	0.002	0	0
TCGA	TCGA-E2-A1B6-01	0	0	0	0.126	0.004	0.006
TCGA	TCGA-E2-A1BC-01	0	0.002	0	0.01	0.006	0.002
TCGA	TCGA-E2-A1BD-01	NA	0	0.002	0.01	0.004	0
TCGA	TCGA-E2-A1IE-01	0	0	0.002	0	0.004	0.004
TCGA	TCGA-E2-A1IF-01	0	0.034	0.008	0.002	0.006	0.002
TCGA	TCGA-E2-A1IG-01	0	0.006	0.01	0.01	0.004	0.002
TCGA	TCGA-E2-A1IH-01	0	0.03	0.018	0.046	0.022	0.018
TCGA	TCGA-E2-A1II-01	0	0.058	0.058	0.018	0.022	0.018
TCGA	TCGA-E2-A1IJ-01	0	0.014	0.006	0	0.006	0.002
TCGA	TCGA-E2-A1IK-01	0	0.002	0	0.002	0	0
TCGA	TCGA-E2-A1IL-01	0	0	0.004	0.006	0.002	0
TCGA	TCGA-E2-A1IN-01	0	0.022	0.022	0.126	0.048	0.068
TCGA	TCGA-E2-A1IO-01	0	0.06	0.168	0	0.012	0.056
TCGA	TCGA-E2-A1IU-01	0	0.012	0.002	0.002	0.006	0.004
TCGA	TCGA-E2-A1L6-01	0	0.002	0.034	0.002	0.002	0.016
TCGA	TCGA-E2-A1L7-01	1	0.68	0.746	0.72	0.736	0.704
TCGA	TCGA-E2-A1L8-01	0	0.014	0.014	0.022	0.004	0.008
TCGA	TCGA-E2-A1L9-01	NA	0	0	0.002	0	0
TCGA	TCGA-E2-A1LA-01	0	0.278	0.23	0.17	0.198	0.268
TCGA	TCGA-E2-A1LB-01	0	0	0	0.016	0.022	0.01
TCGA	TCGA-E2-A1LG-01	0	0.004	0.004	0.04	0.03	0.022
TCGA	TCGA-E2-A1LH-01	0	0.234	0.296	0.172	0.184	0.226
TCGA	TCGA-E2-A1LI-01	0	0.074	0.134	0.014	0.05	0.114
TCGA	TCGA-E2-A1LK-01	0	0.014	0.006	0.002	0	0.002
TCGA	TCGA-E2-A1LL-01	0	0.09	0.152	0.012	0.038	0.144
TCGA	TCGA-E2-A2P6-01	0	0.01	0.002	0	0	0.002
TCGA	TCGA-E2-A56Z-01	0	0.002	0.008	0.04	0.006	0.004
TCGA	TCGA-E2-A570-01	0	0	0	0.004	0.012	0.016
TCGA	TCGA-E2-A573-01	0	0.002	0.004	0.026	0.016	0.012
TCGA	TCGA-E2-A574-01	0	0.066	0.072	0.034	0.046	0.092
TCGA	TCGA-E2-A576-01	0	0.02	0.018	0	0.004	0.002
TCGA	TCGA-E9-A1N3-01	0	0	0	0	0.002	0
TCGA	TCGA-E9-A1N4-01	0	0.016	0.014	0.01	0.006	0.008
TCGA	TCGA-E9-A1N5-01	0	0.002	0	0.074	0.044	0.032
TCGA	TCGA-E9-A1N8-01	0	0.002	0.004	0.006	0.002	0
TCGA	TCGA-E9-A1N9-01	0	0.1	0.09	0.004	0.02	0.022
TCGA	TCGA-E9-A1NA-01	0	0.186	0.066	0.028	0.08	0.058
TCGA	TCGA-E9-A1NC-01	1	0.93	0.978	0.694	0.826	0.874
TCGA	TCGA-E9-A1ND-01	0	0.28	0.16	0.04	0.146	0.128
TCGA	TCGA-E9-A1NE-01	1	0.874	0.886	0.77	0.748	0.804
TCGA	TCGA-E9-A1NF-01	0	0.004	0.034	0.002	0.008	0.044
TCGA	TCGA-E9-A1NG-01	0	0.022	0.002	0	0	0
TCGA	TCGA-E9-A1NH-01	0	0.012	0.026	0.004	0	0.006
TCGA	TCGA-E9-A1NI-01	0	0.014	0.006	0	0	0
TCGA	TCGA-E9-A1QZ-01	0	0	0.002	0	0	0
TCGA	TCGA-E9-A1R0-01	0	0.002	0	0	0.002	0
TCGA	TCGA-E9-A1R2-01	1	0.698	0.772	0.778	0.752	0.742
TCGA	TCGA-E9-A1R3-01	0	0.002	0.002	0	0	0.002
TCGA	TCGA-E9-A1R4-01	0	0.078	0.072	0.008	0.012	0.042
TCGA	TCGA-E9-A1R5-01	0	0	0.008	0.01	0.004	0.01
TCGA	TCGA-E9-A1R6-01	0	0.008	0.004	0	0.002	0.002
TCGA	TCGA-E9-A1R7-01	0	0.008	0.044	0	0.008	0.026
TCGA	TCGA-E9-A1RA-01	0	0	0.002	0.002	0	0
TCGA	TCGA-E9-A1RB-01	0	0.224	0.146	0.002	0.04	0.026
TCGA	TCGA-E9-A1RC-01	0	0.004	0	0	0	0
TCGA	TCGA-E9-A1RD-01	0	0.002	0.006	0.004	0.004	0.002
TCGA	TCGA-E9-A1RE-01	0	0.004	0.002	0	0.004	0
TCGA	TCGA-E9-A1RF-01	0	0.01	0.006	0.184	0.066	0.032
TCGA	TCGA-E9-A1RG-01	0	0.328	0.146	0.008	0.134	0.102
TCGA	TCGA-E9-A1RH-01	0	0.016	0.02	0.218	0.076	0.036
TCGA	TCGA-E9-A1RI-01	0	0.004	0.002	0	0	0.002
TCGA	TCGA-E9-A226-01	0	0.032	0.026	0.002	0.002	0.014
TCGA	TCGA-E9-A227-01	0	0.002	0.002	0	0	0
TCGA	TCGA-E9-A228-01	0	0.002	0.008	0.004	0	0
TCGA	TCGA-E9-A229-01	0	0.004	0.004	0.012	0.006	0.006
TCGA	TCGA-E9-A22A-01	0	0.01	0.008	0.012	0.006	0.006
TCGA	TCGA-E9-A22B-01	0	0.012	0	0.028	0.006	0
TCGA	TCGA-E9-A22D-01	0	0.014	0.016	0.004	0.002	0.008
TCGA	TCGA-E9-A22E-01	1	0.774	0.882	0.682	0.698	0.76
TCGA	TCGA-E9-A22G-01	1	0.916	0.952	0.91	0.932	0.958
TCGA	TCGA-E9-A22H-01	0	0.008	0.012	0	0	0.002
TCGA	TCGA-E9-A243-01	1	0.78	0.848	0.79	0.808	0.876
TCGA	TCGA-E9-A244-01	1	0.868	0.892	0.812	0.84	0.82
TCGA	TCGA-E9-A245-01	0	0	0.004	0.002	0	0
TCGA	TCGA-E9-A247-01	0	0.092	0.056	0	0.018	0.028
TCGA	TCGA-E9-A248-01	0	0.004	0.024	0	0.008	0.008
TCGA	TCGA-E9-A249-01	0	0.01	0.028	0.002	0.008	0.004
TCGA	TCGA-E9-A24A-01	0	0	0.006	0.002	0	0.002
TCGA	TCGA-E9-A295-01	0	0.01	0.006	0.014	0.006	0.008
TCGA	TCGA-E9-A2JS-01	0	0.002	0.096	0.006	0.002	0.06
TCGA	TCGA-E9-A2JT-01	0	0.002	0	0.002	0	0
TCGA	TCGA-E9-A3HO-01	1	0.908	0.85	0.81	0.818	0.778
TCGA	TCGA-E9-A3QA-01	1	0.764	0.89	0.684	0.712	0.788
TCGA	TCGA-E9-A3X8-01	0	0.006	0.01	0.028	0.012	0.006
TCGA	TCGA-E9-A54Y-01	NA	0.092	0.124	0.002	0.012	0.022
TCGA	TCGA-E9-A5FK-01	0	0.002	0	0	0.002	0
TCGA	TCGA-E9-A5FL-01	0	0.078	0.132	0.244	0.216	0.214
TCGA	TCGA-E9-A5UO-01	0	0.01	0.01	0	0.002	0.004
TCGA	TCGA-E9-A6HE-01	0	0	0.002	0	0	0
TCGA	TCGA-EW-A1IW-01	0	0.006	0.02	0.018	0.004	0.006
TCGA	TCGA-EW-A1IX-01	0	0.004	0.018	0.004	0.004	0.012
TCGA	TCGA-EW-A1IY-01	0	0	0.002	0	0.002	0.004
TCGA	TCGA-EW-A1IZ-01	0	0.006	0.002	0.096	0.054	0.028
TCGA	TCGA-EW-A1J1-01	0	0.002	0.002	0	0.004	0.002
TCGA	TCGA-EW-A1J2-01	0	0.032	0.014	0	0	0
TCGA	TCGA-EW-A1J3-01	0	0.01	0.008	0	0	0.002
TCGA	TCGA-EW-A1J5-01	0	0.07	0.124	0.136	0.104	0.174
TCGA	TCGA-EW-A1J6-01	0	0.114	0.016	0.004	0.032	0.03
TCGA	TCGA-EW-A1OV-01	0	0.096	0.032	0.032	0.058	0.034
TCGA	TCGA-EW-A1OX-01	0	0.002	0	0	0	0
TCGA	TCGA-EW-A1OY-01	0	0.06	0.022	0.026	0.028	0.026
TCGA	TCGA-EW-A1OZ-01	0	0.04	0.13	0.018	0.034	0.104
TCGA	TCGA-EW-A1P0-01	0	0.004	0.004	0.002	0.002	0
TCGA	TCGA-EW-A1P1-01	0	0.006	0	0	0	0
TCGA	TCGA-EW-A1P3-01	0	0.018	0.014	0	0.006	0
TCGA	TCGA-EW-A1P4-01	1	0.92	0.904	0.868	0.848	0.852
TCGA	TCGA-EW-A1P5-01	0	0.01	0	0.004	0.008	0
TCGA	TCGA-EW-A1P6-01	0	0.044	0.064	0.002	0.006	0.01
TCGA	TCGA-EW-A1P7-01	NA	0.198	0.02	0.028	0.126	0.014
TCGA	TCGA-EW-A1P8-01	0	0.008	0.014	0.002	0.002	0.008
TCGA	TCGA-EW-A1PA-01	0	0.012	0.002	0.01	0.008	0.006
TCGA	TCGA-EW-A1PB-01	1	0.84	0.864	0.71	0.774	0.802
TCGA	TCGA-EW-A1PD-01	1	0.898	0.904	0.86	0.876	0.904
TCGA	TCGA-EW-A1PE-01	NA	0.002	0.008	0.018	0.014	0.008
TCGA	TCGA-EW-A1PG-01	0	0	0	0.014	0.006	0.002
TCGA	TCGA-EW-A1PH-01	0	0.038	0.034	0.01	0.018	0.01
TCGA	TCGA-EW-A2FR-01	NA	0.016	0.002	0.004	0.004	0.006
TCGA	TCGA-EW-A2FS-01	0	0.002	0.01	0.004	0.004	0.01
TCGA	TCGA-EW-A2FV-01	0	0.004	0.01	0.112	0.086	0.074
TCGA	TCGA-EW-A2FW-01	0	0.122	0.042	0	0.024	0.04
TCGA	TCGA-EW-A423-01	0	0	0.006	0.008	0.004	0.002
TCGA	TCGA-EW-A6S9-01	0	0.054	0.012	0.002	0.006	0.006
TCGA	TCGA-EW-A6SA-01	0	0.004	0.018	0.12	0.016	0.002
TCGA	TCGA-EW-A6SB-01	0	0.058	0.106	0.036	0.054	0.088
TCGA	TCGA-EW-A6SC-01	0	0	0.008	0	0.004	0
TCGA	TCGA-EW-A6SD-01	0	0	0.02	0.01	0.014	0.018
TCGA	TCGA-GI-A2C8-01	0	0.034	0.006	0.098	0.056	0.032
TCGA	TCGA-GM-A2D9-01	NA	0.03	0.024	0.158	0.16	0.136
TCGA	TCGA-GM-A2DA-01	0	0.018	0.004	0.006	0.006	0.008
TCGA	TCGA-GM-A2DB-01	0	0.07	0.056	0.092	0.108	0.09
TCGA	TCGA-GM-A2DC-01	0	0	0.012	0	0	0
TCGA	TCGA-GM-A2DD-01	0	0.132	0.064	0.022	0.074	0.056
TCGA	TCGA-GM-A2DF-01	1	0.622	0.756	0.648	0.616	0.676
TCGA	TCGA-GM-A2DH-01	0	0.052	0.062	0.304	0.212	0.172
TCGA	TCGA-GM-A2DI-01	0	0.002	0	0.01	0	0
TCGA	TCGA-GM-A2DK-01	0	0.002	0.004	0	0	0.002
TCGA	TCGA-GM-A2DL-01	0	0.004	0.016	0.002	0.006	0.006
TCGA	TCGA-GM-A2DM-01	0	0.006	0.002	0	0	0
TCGA	TCGA-GM-A2DN-01	0	0	0	0	0	0
TCGA	TCGA-GM-A2DO-01	0	0	0	0.01	0.016	0.012
TCGA	TCGA-GM-A3NW-01	0	0.002	0	0.008	0	0
TCGA	TCGA-GM-A3XL-01	1	0.734	0.812	0.888	0.838	0.898
TCGA	TCGA-GM-A4E0-01	0	0	0.002	0	0	0
TCGA	TCGA-GM-A5PV-01	0	0	0	0.01	0.008	0
TCGA	TCGA-GM-A5PX-01	0	0	0	0.006	0.006	0.002
TCGA	TCGA-HN-A2NL-01	1	0.748	0.864	0.798	0.784	0.856
TCGA	TCGA-HN-A2OB-01	0	0.002	0.002	0.004	0.002	0.002
TCGA	TCGA-JL-A3YX-01	0	0	0.002	0.002	0.002	0
TCGA	TCGA-LD-A66U-01	0	0.004	0.002	0.002	0.002	0.002
TCGA	TCGA-LD-A74U-01	NA	0.384	0.208	0.024	0.128	0.11
TCGA	TCGA-LD-A7W5-01	0	0.012	0.04	0.002	0.01	0.024
TCGA	TCGA-LD-A7W6-01	0	0.008	0.004	0.058	0.058	0.03
TCGA	TCGA-LD-A9QF-01	0	0	0	0	0	0.004
TCGA	TCGA-LL-A440-01	0	0	0	0	0.002	0
TCGA	TCGA-LL-A50Y-01	0	0.004	0.004	0	0.004	0
TCGA	TCGA-LL-A5YL-01	0	0.002	0.002	0.002	0.006	0
TCGA	TCGA-LL-A5YM-01	0	0.014	0.014	0	0	0
TCGA	TCGA-LL-A5YN-01	0	0.054	0.012	0.014	0.004	0.004
TCGA	TCGA-LL-A5YO-01	NA	0.002	0	0.036	0.002	0.008
TCGA	TCGA-LL-A5YP-01	1	0.866	0.9	0.754	0.784	0.78
TCGA	TCGA-LL-A6FP-01	0	0.002	0	0.088	0.052	0.046
TCGA	TCGA-LL-A6FQ-01	0	0.008	0.038	0.004	0.006	0.012
TCGA	TCGA-LL-A6FR-01	0	0.138	0.154	0.11	0.168	0.166
TCGA	TCGA-LL-A73Y-01	NA	0	0.004	0.014	0.01	0.004
TCGA	TCGA-LL-A73Z-01	0	0.002	0.02	0	0.002	0.002
TCGA	TCGA-LL-A740-01	0	0.018	0.034	0.026	0.024	0.018
TCGA	TCGA-LL-A7SZ-01	0	0.032	0.096	0.01	0.036	0.062
TCGA	TCGA-LL-A7T0-01	0	0.06	0.03	0.004	0.02	0.008
TCGA	TCGA-LL-A8F5-01	1	0.726	0.744	0.892	0.806	0.818
TCGA	TCGA-LL-A9Q3-01	0	0.008	0.012	0	0	0
TCGA	TCGA-OK-A5Q2-01	0	0.002	0.008	0.01	0.002	0.006
TCGA	TCGA-OL-A5D6-01	0	0.002	0.004	0.016	0.014	0.01
TCGA	TCGA-OL-A5D7-01	0	0.128	0.144	0.07	0.098	0.128
TCGA	TCGA-OL-A5D8-01	0	0	0.002	0.014	0.006	0.004
TCGA	TCGA-OL-A5DA-01	0	0.014	0.016	0.002	0.004	0.012
TCGA	TCGA-OL-A5RU-01	0	0	0.008	0	0.008	0.008
TCGA	TCGA-OL-A5RV-01	0	0	0	0	0	0.012
TCGA	TCGA-OL-A5RW-01	1	0.972	0.886	0.746	0.818	0.794
TCGA	TCGA-OL-A5RX-01	0	0.002	0	0	0	0
TCGA	TCGA-OL-A5RY-01	0	0	0	0.006	0.002	0.002
TCGA	TCGA-OL-A5RZ-01	0	0.002	0.028	0.178	0.132	0.106
TCGA	TCGA-OL-A5S0-01	0	0.224	0.142	0.004	0.086	0.042
TCGA	TCGA-OL-A66H-01	0	0.004	0.01	0.002	0.006	0.016
TCGA	TCGA-OL-A66I-01	0	0.12	0.13	0.006	0.09	0.108
TCGA	TCGA-OL-A66J-01	0	0.002	0	0.036	0.016	0.014
TCGA	TCGA-OL-A66K-01	0	0.004	0	0	0	0.006
TCGA	TCGA-OL-A66L-01	0	0	0	0	0.002	0
TCGA	TCGA-OL-A66N-01	0	0.002	0.002	0.002	0.002	0.002
TCGA	TCGA-OL-A66O-01	0	0.002	0.028	0	0.006	0.014
TCGA	TCGA-OL-A66P-01	0	0.114	0.102	0.096	0.08	0.078
TCGA	TCGA-OL-A6VO-01	0	0.128	0.1	0.002	0.054	0.06
TCGA	TCGA-OL-A6VQ-01	0	0.01	0.006	0.154	0.028	0.032
TCGA	TCGA-OL-A6VR-01	0	0	0	0.002	0	0
TCGA	TCGA-OL-A97C-01	0	0	0.004	0.002	0	0
TCGA	TCGA-PE-A5DC-01	0	0.062	0.056	0.108	0.126	0.104
TCGA	TCGA-PE-A5DD-01	0	0.004	0	0.014	0.014	0.012
TCGA	TCGA-PE-A5DE-01	NA	0	0	0.148	0.032	0.02
TCGA	TCGA-PL-A8LV-01	0	0.212	0.168	0.178	0.204	0.178
TCGA	TCGA-PL-A8LX-01	0	0.002	0.002	0.024	0.006	0
TCGA	TCGA-PL-A8LY-01	0	0.002	0	0.002	0.002	0
TCGA	TCGA-PL-A8LZ-01	0	0.14	0.206	0.09	0.138	0.182
TCGA	TCGA-S3-A6ZF-01	0	0	0.004	0.04	0.026	0.016
TCGA	TCGA-S3-A6ZG-01	0	0.006	0	0.014	0	0
TCGA	TCGA-S3-A6ZH-01	0	0	0.002	0.004	0	0
TCGA	TCGA-S3-AA0Z-01	0	0.016	0.034	0.004	0.01	0.012
TCGA	TCGA-S3-AA10-01	0	0.308	0.276	0.094	0.2	0.214
TCGA	TCGA-S3-AA11-01	0	0	0.004	0.078	0.014	0.006
TCGA	TCGA-S3-AA12-01	0	0	0	0.022	0.006	0.006
TCGA	TCGA-S3-AA14-01	0	0.048	0.028	0	0.036	0.018
TCGA	TCGA-S3-AA15-01	NA	0.004	0	0	0	0
TCGA	TCGA-S3-AA17-01	1	0.846	0.816	0.92	0.832	0.844
TCGA	TCGA-UL-AAZ6-01	0	0.018	0.004	0.146	0.068	0.038
TCGA	TCGA-UU-A93S-01	0	0.088	0.098	0.122	0.184	0.12
TCGA	TCGA-V7-A7HQ-01	0	0	0	0	0.002	0
TCGA	TCGA-W8-A86G-01	0	0.006	0.014	0.004	0.01	0.02
TCGA	TCGA-WT-AB41-01	0	0.006	0.002	0.002	0	0.002
TCGA	TCGA-WT-AB44-01	0	0	0.002	0.004	0	0
TCGA	TCGA-XX-A899-01	0	0.008	0.016	0.004	0.008	0.018
TCGA	TCGA-XX-A89A-01	0	0.014	0.006	0.038	0.054	0.046
TCGA	TCGA-Z7-A8R5-01	0	0.008	0.004	0.002	0.006	0.002
TCGA	TCGA-Z7-A8R6-01	0	0.002	0.004	0.05	0.014	0.008
ICGC	PD11326a	NA	0.626	0.916	0.99	0.958	0.958
ICGC	PD11336a	0	0	0	0.006	0	0
ICGC	PD11337a	0	0.006	0.002	0	0	0.002
ICGC	PD11339a	0	0.05	0.008	0.002	0.002	0.002
ICGC	PD11340a	0	0.008	0.052	0.024	0.008	0.034
ICGC	PD11341a	0	0.056	0.04	0.002	0.004	0.004
ICGC	PD11342a	0	0.01	0.002	0	0	0.006
ICGC	PD11343a	0	0	0	0	0.002	0
ICGC	PD11344a	0	0.014	0.012	0.004	0.004	0.012
ICGC	PD11345a	0	0	0	0	0	0
ICGC	PD11346a	0	0	0	0.002	0.002	0
ICGC	PD11347a	0	0	0.004	0	0.002	0
ICGC	PD11348a	0	0.006	0.006	0	0.002	0.002
ICGC	PD11349a	0	0.002	0.004	0.044	0.02	0.012
ICGC	PD11355a	0	0.006	0.006	0	0.002	0.002
ICGC	PD11357a	0	0.012	0.002	0	0.002	0.002
ICGC	PD11358a	NA	0	0	0	0	0
ICGC	PD11360a	0	0.002	0	0	0	0.002
ICGC	PD11364a	0	0	0	0	0	0.002
ICGC	PD11365a	NA	0	0	0.426	0.378	0.31
ICGC	PD11366a	0	0	0	0	0.002	0.002
ICGC	PD11367a	0	0.004	0.002	0.034	0.032	0.008
ICGC	PD11368a	0	0.01	0.014	0	0	0.002
ICGC	PD11369a	0	0.004	0.004	0.002	0	0.002
ICGC	PD11372a	NA	0.012	0.002	0.006	0.008	0.006
ICGC	PD11374a	0	0.126	0.072	0	0.004	0
ICGC	PD11376a	0	0.002	0	0.004	0.004	0
ICGC	PD11379a	NA	0.022	0.02	0.192	0.134	0.1
ICGC	PD11384a	0	0.016	0.006	0	0.002	0
ICGC	PD11385a	0	0	0	0	0	0
ICGC	PD11386a	0	0.004	0	0	0	0
ICGC	PD11388a	0	0.002	0.006	0	0	0.002
ICGC	PD11393a	0	0.008	0.006	0.002	0.008	0.002
ICGC	PD11394a	0	0	0	0	0	0
ICGC	PD11395a	0	0.006	0.004	0.002	0.002	0
ICGC	PD11396a	0	0.002	0	0	0	0
ICGC	PD11397a	0	0.016	0.024	0	0.002	0.004
ICGC	PD11398a	0	0	0.006	0	0.004	0.002
ICGC	PD11399a	0	0	0	0	0	0
ICGC	PD11402a	0	0	0	0.006	0.002	0
ICGC	PD11740a	0	0.006	0.004	0	0	0
ICGC	PD11742a	1	0.914	0.856	0.892	0.918	0.87
ICGC	PD11743a	NA	0.01	0.004	0	0	0
ICGC	PD11745a	0	0.006	0.006	0	0	0
ICGC	PD11748a	1	0.958	0.98	0.998	0.998	0.998
ICGC	PD11750a	1	0.774	0.812	0.978	0.954	0.956
ICGC	PD11751a	1	0.91	0.962	0.964	0.946	0.948
ICGC	PD11752a	0	0.006	0.014	0.004	0.008	0.004
ICGC	PD11753a	NA	0.002	0	0.018	0.018	0.018
ICGC	PD11755a	1	0.912	0.962	0.932	0.928	0.946
ICGC	PD11756a	0	0	0	0.014	0	0.002
ICGC	PD11757a	NA	0.938	0.944	0.26	0.412	0.648
ICGC	PD11760a	0	0	0	0	0.002	0
ICGC	PD11761a	0	0.006	0	0.002	0	0
ICGC	PD11762a	0	0.014	0.002	0	0	0
ICGC	PD11765a	NA	0	0	0	0	0
ICGC	PD11766a	0	0.006	0	0	0.002	0
ICGC	PD11767a	NA	0	0	0	0	0
ICGC	PD11769a	0	0.01	0.002	0	0	0
ICGC	PD11816a	0	0	0.002	0.002	0	0.004
ICGC	PD11818a	NA	0.024	0.008	0.004	0.01	0.008
ICGC	PD13162a	NA	0.406	0.152	0.004	0.218	0.096
ICGC	PD13163a	NA	0.024	0.016	0.54	0.442	0.414
ICGC	PD13164a	0	0.002	0.002	0	0	0
ICGC	PD13165a	NA	0.416	0.26	0.008	0.236	0.19
ICGC	PD13166a	0	0	0.002	0	0	0
ICGC	PD13167a	0	0	0	0	0	0
ICGC	PD13168a	0	0.006	0.006	0	0	0
ICGC	PD13296a	1	0.96	0.934	0.96	0.962	0.964
ICGC	PD13297a	1	0.804	0.866	0.894	0.876	0.912
ICGC	PD13298a	NA	0.002	0.128	0.012	0.002	0.028
ICGC	PD13299a	1	0.878	0.91	0.992	0.984	0.982
ICGC	PD13302a	0	0.012	0	0	0	0
ICGC	PD13304a	NA	0.002	0.008	0	0.002	0.002
ICGC	PD13306a	0	0	0	0	0	0
ICGC	PD13307a	0	0.006	0.004	0.002	0	0.004
ICGC	PD13310a	NA	0.004	0.002	0	0.002	0.004
ICGC	PD13311a	1	0.954	0.932	0.962	0.948	0.942
ICGC	PD13312a	NA	0.016	0.002	0	0.002	0
ICGC	PD13418a	NA	0.096	0.328	0.008	0.016	0.276
ICGC	PD13419a	0	0.006	0.006	0.002	0.002	0
ICGC	PD13420a	0	0.002	0	0	0	0
ICGC	PD13422a	0	0.014	0.004	0	0	0.002
ICGC	PD13424a	0	0.04	0.008	0.002	0	0
ICGC	PD13425a	0	0.008	0.01	0.168	0.1	0.096
ICGC	PD13428a	0	0.002	0.004	0.004	0.002	0.002
ICGC	PD13602a	NA	0.022	0	0.224	0.12	0.026
ICGC	PD13603a	0	0.002	0.004	0	0	0
ICGC	PD13607a	0	0.006	0.004	0	0.002	0
ICGC	PD13619a	0	0.002	0	0	0	0
ICGC	PD13620a	0	0.07	0.048	0.048	0.036	0.044
ICGC	PD13622a	0	0.022	0.024	0	0	0.008
ICGC	PD13623a	NA	0.466	0.218	0.006	0.15	0.182
ICGC	PD13625a	0	0.006	0.004	0.056	0.026	0.008
ICGC	PD13626a	0	0.004	0.004	0	0	0
ICGC	PD13627a	1	0.956	0.926	1	1	1
ICGC	PD13629a	0	0	0	0	0.002	0.002
ICGC	PD13630a	0	0.016	0.006	0.008	0.004	0.004
ICGC	PD13631a	0	0.002	0	0.002	0.002	0
ICGC	PD13752a	0	0.008	0.006	0	0	0
ICGC	PD13753a	NA	0	0	0.008	0.008	0.008
ICGC	PD13754a	0	0.07	0.036	0.002	0.002	0.004
ICGC	PD13755a	NA	0.002	0.012	0.002	0	0
ICGC	PD13757a	0	0.146	0.06	0.004	0.018	0.01
ICGC	PD13758a	0	0.046	0.048	0	0.002	0.006
ICGC	PD13760a	NA	0.034	0.02	0.042	0.032	0.024
ICGC	PD13761a	NA	0	0	0	0.004	0
ICGC	PD13762a	NA	0.014	0.022	0.002	0.004	0
ICGC	PD13763a	0	0	0	0	0	0.002
ICGC	PD13764a	0	0.002	0.012	0	0	0.004
ICGC	PD13765a	NA	0.018	0.002	0	0.004	0.002
ICGC	PD13766a	0	0.098	0.034	0	0.024	0.012
ICGC	PD13767a	0	0	0	0.002	0	0
ICGC	PD13768a	0	0.042	0.006	0	0.002	0
ICGC	PD13770a	0	0.016	0.012	0.002	0	0.004
ICGC	PD13771a	1	0.858	0.796	0.91	0.91	0.894
ICGC	PD14433a	0	0	0	0.004	0	0.002
ICGC	PD14435a	0	0.024	0.008	0	0.002	0
ICGC	PD14437a	0	0.032	0.052	0	0.01	0.012
ICGC	PD14439a	0	0.01	0.006	0	0	0
ICGC	PD14441a	0	0.004	0.006	0.016	0.024	0.016
ICGC	PD14442a	NA	0.006	0	0	0	0.002
ICGC	PD14450a	0	0	0	0	0	0
ICGC	PD14453a	0	0.038	0.07	0.02	0.01	0.036
ICGC	PD14454a	0	0	0.002	0	0	0
ICGC	PD14456a	0	0	0	0	0	0
ICGC	PD14457a	0	0	0.004	0	0	0
ICGC	PD14458a	NA	0.134	0.03	0	0.002	0.006
ICGC	PD14459a	0	0	0.002	0	0	0
ICGC	PD14460a	0	0	0	0.002	0	0.002
ICGC	PD14461a	0	0.002	0.002	0	0.002	0
ICGC	PD14462a	0	0	0	0.002	0.004	0
ICGC	PD14465a	0	0.002	0	0	0	0
ICGC	PD14467a	0	0.002	0	0	0	0
ICGC	PD14468a	0	0.002	0.002	0	0	0
ICGC	PD14471a	0	0.004	0.004	0	0.002	0.004
ICGC	PD14473a	0	0.002	0	0	0	0
ICGC	PD17973a	0	0.082	0.046	0	0.006	0
ICGC	PD17981a	0	0.02	0.008	0	0.002	0
ICGC	PD17994a	0	0	0	0	0.002	0
ICGC	PD18017a	NA	0.01	0.004	0	0	0
ICGC	PD18020a	NA	0.934	0.916	0.998	0.996	1
ICGC	PD18022a	0	0.086	0.114	0.002	0.03	0.084
ICGC	PD18024a	NA	0.98	0.944	1	1	0.992
ICGC	PD18031a	NA	0.012	0.02	0.002	0	0.008
ICGC	PD18037a	NA	0.024	0.01	0.004	0.012	0.008
ICGC	PD18045a	0	0.024	0.03	0.042	0.04	0.04
ICGC	PD18046a	0	0.004	0.002	0.018	0.014	0.01
ICGC	PD18047a	0	0.004	0	0	0	0
ICGC	PD18048a	NA	0.014	0.008	0	0.004	0
ICGC	PD18049a	0	0.002	0	0.006	0.002	0.004
ICGC	PD18050a	0	0.008	0.002	0	0	0
ICGC	PD18101a	0	0.004	0.01	0	0	0.002
ICGC	PD18116a	0	0.014	0.036	0.002	0.008	0.01
ICGC	PD18149a	0	0.008	0	0.01	0.008	0.002
ICGC	PD18188a	0	0.002	0	0	0	0.002
ICGC	PD18189a	0	0.002	0.002	0	0	0.004
ICGC	PD18247a	NA	0	0	0.014	0.004	0
ICGC	PD18251a	0	0.012	0.01	0.002	0.006	0.008
ICGC	PD18257a	0	0.01	0.002	0.002	0.004	0.002
ICGC	PD18259a	1	0.708	0.778	0.834	0.804	0.776
ICGC	PD18264a	0	0	0	0	0.006	0.004
ICGC	PD18748a	0	0	0	0	0	0
ICGC	PD18751a	0	0	0.002	0	0	0
ICGC	PD18754a	0	0	0	0.01	0	0.006
ICGC	PD18768a	0	0.008	0.012	0	0.006	0.002
ICGC	PD18769a	NA	0	0	0.016	0.002	0
ICGC	PD18771a	0	0.006	0.002	0	0.004	0.002
ICGC	PD18775a	0	0	0	0.01	0	0.002
ICGC	PD18776a	0	0	0	0	0	0
ICGC	PD22251a	NA	0	0	0	0.002	0.002
ICGC	PD22355a	1	0.902	0.956	0.996	0.984	0.99
ICGC	PD22357a	NA	0	0.002	0	0.002	0
ICGC	PD22358a	1	0.852	0.824	0.996	0.952	0.92
ICGC	PD22359a	NA	0.156	0.03	0	0.008	0.004
ICGC	PD22360a	NA	0.96	0.966	0.998	0.996	0.994
ICGC	PD22361a	NA	0.026	0.004	0.002	0.002	0
ICGC	PD22362a	NA	0.128	0.02	0.006	0.008	0.012
ICGC	PD22363a	NA	0.188	0.364	0.56	0.498	0.494
ICGC	PD22364a	NA	0.006	0.002	0	0.002	0
ICGC	PD22365a	NA	0.008	0.008	0	0.004	0
ICGC	PD22366a	NA	0.96	0.91	0.998	0.998	0.992
ICGC	PD23550a	NA	0.012	0.004	0.004	0.002	0
ICGC	PD23554a	NA	0.94	0.974	0.988	0.976	0.988
ICGC	PD23558a	1	0.79	0.822	0.948	0.876	0.902
ICGC	PD23559a	NA	0.278	0.14	0.682	0.674	0.502
ICGC	PD23560a	NA	0.002	0	0.002	0.002	0
ICGC	PD23561a	NA	0	0	0.288	0.264	0.2
ICGC	PD23562a	1	0.804	0.87	1	0.998	0.988
ICGC	PD23563a	NA	0.978	0.984	0.998	0.992	0.998
ICGC	PD23564a	NA	0.002	0.004	0.198	0.096	0.028
ICGC	PD23565a	NA	0.01	0.36	0.012	0.002	0.28
ICGC	PD23566a	NA	0.356	0.718	0.924	0.92	0.936
ICGC	PD23567a	NA	0.936	0.932	0.964	0.944	0.96
ICGC	PD23569a	NA	0.11	0.102	0.022	0.006	0.006
ICGC	PD23570a	NA	0.008	0.008	0	0.002	0.004
ICGC	PD23574a	1	0.918	0.964	0.998	1	1
ICGC	PD23577a	NA	0.936	0.94	0.956	0.978	0.96
ICGC	PD23578a	1	0.956	0.984	0.982	0.98	0.98
ICGC	PD23579a	NA	0	0	0.204	0.038	0.01
ICGC	PD24182a	NA	0.506	0.662	0.998	0.996	0.986
ICGC	PD24186a	1	0.936	0.934	0.97	0.95	0.964
ICGC	PD24190a	NA	0.01	0.002	0.134	0.02	0.004
ICGC	PD24191a	1	0.822	0.874	0.962	0.948	0.97
ICGC	PD24192a	NA	0.912	0.732	0.994	0.98	0.982
ICGC	PD24194a	NA	0.004	0.008	0.02	0.012	0.016
ICGC	PD24195a	NA	0.008	0	0	0	0
ICGC	PD24196a	NA	0	0.002	0.04	0.014	0.006
ICGC	PD24197a	NA	0.926	0.966	0.99	0.994	0.98
ICGC	PD24199a	NA	0.01	0.01	0	0.004	0.004
ICGC	PD24200a	NA	0.678	0.588	0.224	0.28	0.35
ICGC	PD24201a	NA	0.504	0.584	0.956	0.668	0.722
ICGC	PD24202a	1	0.844	0.936	0.988	0.998	0.986
ICGC	PD24205a	NA	0.668	0.664	0.952	0.914	0.718
ICGC	PD24206a	NA	0.006	0.004	0	0	0
ICGC	PD24207a	NA	0	0.004	0.002	0.002	0.002
ICGC	PD24208a	NA	0.16	0.078	0.21	0.086	0.036
ICGC	PD24209a	NA	0.146	0.1	0.004	0.022	0.014
ICGC	PD24212a	NA	0.156	0.454	0.766	0.646	0.638
ICGC	PD24214a	NA	0.022	0.016	0	0	0
ICGC	PD24215a	NA	0.504	0.444	0.698	0.602	0.624
ICGC	PD24216a	NA	0.1	0.022	0.518	0.414	0.31
ICGC	PD24217a	NA	0.006	0.016	0.182	0.042	0.052
ICGC	PD24218a	NA	0.002	0.002	0	0	0.002
ICGC	PD24219a	NA	0.012	0	0	0	0
ICGC	PD24220a	NA	0.008	0.004	0.016	0.004	0.002
ICGC	PD24221a	NA	0.232	0.17	0.002	0.148	0.122
ICGC	PD24223a	NA	0	0	0	0	0
ICGC	PD24224a	NA	0.002	0	0.002	0	0
ICGC	PD24225a	NA	0	0.004	0	0	0
ICGC	PD24303a	NA	0.926	0.97	0.928	0.95	0.97
ICGC	PD24304a	NA	0.958	0.736	0.45	0.644	0.9
ICGC	PD24306a	NA	0.974	0.972	0.262	0.446	0.708
ICGC	PD24307a	NA	0.008	0.022	0	0	0.004
ICGC	PD24308a	NA	0.024	0.014	0.67	0.546	0.438
ICGC	PD24314a	NA	0.006	0	0.512	0.43	0.386
ICGC	PD24318a	NA	0	0.002	0	0	0
ICGC	PD24320a	NA	0.002	0	0.006	0.018	0.004
ICGC	PD24322a	NA	0	0	0.006	0.002	0.004
ICGC	PD24325a	NA	0.488	0.216	0.67	0.652	0.524
ICGC	PD24326a	NA	0.014	0.008	0.176	0.038	0.026
ICGC	PD24327a	NA	0.012	0.002	0.01	0.01	0.004
ICGC	PD24329a	NA	0.012	0.012	0	0	0
ICGC	PD24332a	NA	0.002	0.002	0.002	0	0
ICGC	PD24333a	NA	0.002	0.002	0.268	0.026	0.02
ICGC	PD24335a	NA	0.008	0.006	0	0.006	0.002
ICGC	PD24336a	NA	0.024	0.022	0.01	0.004	0.012
ICGC	PD24337a	1	0.914	0.908	0.982	0.978	0.962
ICGC	PD3945a	1	0.838	0.924	0.992	0.982	0.978
ICGC	PD4006a	1	0.916	0.968	0.96	0.942	0.97
ICGC	PD4085a	0	0	0.002	0	0.002	0
ICGC	PD4086a	NA	0.284	0.102	0.566	0.522	0.406
ICGC	PD4088a	NA	0.014	0.032	0.002	0.008	0.012
ICGC	PD4116a	1	0.838	0.938	0.938	0.928	0.96
ICGC	PD4192a	NA	0.236	0.24	0	0.034	0.126
ICGC	PD4194a	NA	0.024	0.008	0.01	0.01	0.008
ICGC	PD4198a	NA	0.004	0.004	0.002	0.002	0.002
ICGC	PD4199a	0	0.01	0.006	0.004	0.006	0.002
ICGC	PD4255a	0	0.086	0.082	0	0.04	0.052
ICGC	PD4264a	NA	0	0.002	0.002	0	0
ICGC	PD4826a	NA	0.01	0.004	0	0.002	0.002
ICGC	PD4836a	NA	0.128	0.11	0.03	0.012	0.01
ICGC	PD4841a	NA	0.606	0.408	0.658	0.674	0.556
ICGC	PD4845a	NA	0.002	0.15	0.696	0.516	0.538
ICGC	PD4875a	NA	0.138	0.072	0.592	0.476	0.354
ICGC	PD4969a	0	0.002	0	0	0	0
ICGC	PD4975a	NA	0.476	0.754	0.91	0.93	0.938
ICGC	PD4980a	NA	0.006	0.01	0.522	0.452	0.386
ICGC	PD5925a	NA	0.576	0.742	0.984	0.984	0.97
ICGC	PD5930a	1	0.858	0.872	0.874	0.908	0.94
ICGC	PD5932a	NA	0.962	0.974	0.994	0.996	0.988
ICGC	PD5934a	NA	0.882	0.768	1	0.986	0.986
ICGC	PD5935a	1	0.966	0.938	1	0.998	0.99
ICGC	PD5942a	NA	0.528	0.332	0.008	0.282	0.164
ICGC	PD5944a	NA	0	0.002	0.002	0	0.002
ICGC	PD5945a	1	0.9	0.914	0.996	0.986	0.996
ICGC	PD5946a	0	0.002	0.022	0	0.002	0.008
ICGC	PD5950a	NA	0.696	0.27	0	0.17	0.04
ICGC	PD5951a	0	0.008	0	0	0.002	0
ICGC	PD5956a	NA	0.546	0.324	0.01	0.254	0.206
ICGC	PD5959a	0	0.028	0.016	0	0.002	0
ICGC	PD5960a	1	0.674	0.66	0.782	0.68	0.66
ICGC	PD5961a	0	0.044	0.012	0	0.004	0.002
ICGC	PD5964a	0	0	0	0.008	0.002	0
ICGC	PD6046a	NA	0.016	0.01	0.004	0.008	0.002
ICGC	PD6405a	NA	0.004	0	0.238	0.154	0.03
ICGC	PD6406a	1	0.846	0.92	0.948	0.952	0.976
ICGC	PD6409a	1	0.958	0.922	0.992	0.996	0.986
ICGC	PD6410a	NA	0.954	0.964	0.99	0.97	0.97
ICGC	PD6411a	1	0.922	0.954	0.998	0.994	0.986
ICGC	PD6412a	NA	0.306	0.234	0.23	0.318	0.274
ICGC	PD6413a	1	0.92	0.798	0.794	0.884	0.832
ICGC	PD6414a	NA	0.606	0.294	0.002	0.24	0.12
ICGC	PD6684a	1	0.9	0.968	0.986	0.992	0.994
ICGC	PD6711a2	0	0.052	0.044	0	0	0.004
ICGC	PD6727a	NA	0.018	0.006	0.108	0.022	0.008
ICGC	PD6729a2	NA	0.004	0.002	0.582	0.478	0.416
ICGC	PD6730a	NA	0.382	0.17	0.954	0.918	0.63
ICGC	PD6731a2	1	0.686	0.74	0.946	0.846	0.842
ICGC	PD6732a	NA	0.246	0.208	0.002	0.12	0.044
ICGC	PD6733a	NA	0	0.004	0.014	0.004	0.01
ICGC	PD7069a	0	0.006	0.004	0.002	0.002	0.004
ICGC	PD7202a	NA	0	0	0.002	0	0
ICGC	PD7203a	NA	0.01	0.014	0.008	0.002	0.006
ICGC	PD7204a	NA	0.002	0.002	0	0	0.002
ICGC	PD7205a	NA	0	0	0.528	0.422	0.376
ICGC	PD7211a	1	0.974	0.952	0.976	0.964	0.962
ICGC	PD7217a	1	0.934	0.922	0.996	0.982	0.978
ICGC	PD7219a	0	0.012	0.008	0.002	0.002	0
ICGC	PD7220a	0	0.004	0.004	0	0	0.002
ICGC	PD7238a	0	0.004	0.002	0	0	0
ICGC	PD7240a	NA	0.014	0.006	0.006	0.012	0.008
ICGC	PD7243a	0	0.004	0.002	0.012	0.002	0
ICGC	PD7248a	NA	0.956	0.952	0.998	1	0.996
ICGC	PD7249a	NA	0.016	0.006	0.002	0.006	0.004
ICGC	PD7250a	1	0.964	0.95	0.994	0.996	0.99
ICGC	PD7304a	NA	0.012	0.004	0	0	0
ICGC	PD7305a	NA	0.01	0	0.002	0.004	0.006
ICGC	PD7306a	NA	0	0	0.006	0	0.002
ICGC	PD7307a	NA	0.014	0.1	0.01	0.008	0.122
ICGC	PD7316a	NA	0.948	0.952	0.99	0.982	0.984
ICGC	PD7321a	NA	0.618	0.744	0.97	0.964	0.948
ICGC	PD7322a	0	0.002	0	0.24	0.174	0.148
ICGC	PD7341a	NA	0.554	0.47	0.002	0.168	0.292
ICGC	PD7344a	NA	0.006	0.02	0.024	0.004	0.006
ICGC	PD7426a	NA	0.454	0.362	0.978	0.948	0.928
ICGC	PD7428a	NA	0.676	0.63	1	0.984	0.976
ICGC	PD8609a	0	0.012	0.008	0.032	0.014	0.018
ICGC	PD8610a	1	0.8	0.826	0.878	0.86	0.838
ICGC	PD8611a	1	0.888	0.888	0.992	0.99	0.978
ICGC	PD8612a	NA	0	0.008	0	0	0.002
ICGC	PD8614a	0	0	0	0	0	0
ICGC	PD8615a	0	0	0.016	0.002	0.002	0.006
ICGC	PD8617a	0	0	0.008	0	0	0.002
ICGC	PD8618a	0	0.146	0.122	0.152	0.186	0.142
ICGC	PD8619a	0	0	0.002	0	0.006	0
ICGC	PD8621a	1	0.878	0.858	1	0.962	0.95
ICGC	PD8622a	0	0.002	0	0.012	0.008	0.008
ICGC	PD8623a	0	0.002	0	0.006	0.002	0.004
ICGC	PD8652a2	1	0.936	0.954	0.998	0.996	0.996
ICGC	PD8830a	NA	0.006	0	0.644	0.5	0.416
ICGC	PD8832a	1	0.922	0.932	0.978	0.97	0.946
ICGC	PD8964a	NA	0.958	0.91	0.988	0.99	0.966
ICGC	PD8969a	1	0.64	0.76	0.86	0.776	0.818
ICGC	PD8973a	0	0.01	0.01	0	0.002	0.008
ICGC	PD8977a	0	0.004	0	0.002	0	0
ICGC	PD8978a	1	0.666	0.652	0.97	0.874	0.862
ICGC	PD8979a	0	0.034	0.102	0.002	0.01	0.03
ICGC	PD8980a	1	0.73	0.778	0.978	0.908	0.938
ICGC	PD8981a	0	0	0.002	0	0	0.002
ICGC	PD8982a	NA	0.284	0.212	0.392	0.364	0.304
ICGC	PD8984a	1	0.846	0.726	0.968	0.954	0.894
ICGC	PD8995a	NA	0.016	0.024	0.26	0.01	0.014
ICGC	PD8996a	NA	0.004	0.002	0.28	0.01	0.006
ICGC	PD8997a	NA	0.02	0.086	0.284	0.032	0.02
ICGC	PD8998a	NA	0.026	0.234	0.008	0.008	0.128
ICGC	PD8999a	NA	0	0	0	0	0
ICGC	PD9000a	1	0.888	0.91	0.978	0.962	0.944
ICGC	PD9001a	0	0	0	0	0	0
ICGC	PD9002a	NA	0.006	0	0.018	0.006	0.002
ICGC	PD9004a	1	0.94	0.96	0.82	0.842	0.874
ICGC	PD9009a	NA	0.018	0.008	0.008	0.006	0.002
ICGC	PD9063a	0	0.044	0.026	0.068	0.052	0.062
ICGC	PD9064a	NA	0.96	0.982	1	0.992	0.992
ICGC	PD9067a	0	0	0	0.002	0	0
ICGC	PD9193a	0	0.006	0.01	0.002	0	0.002
ICGC	PD9467a	NA	0	0.004	0.002	0	0
ICGC	PD9539a	0	0	0.008	0	0	0
ICGC	PD9541a	0	0	0	0	0	0
ICGC	PD9567a	NA	0.004	0.004	0.002	0.004	0
ICGC	PD9569a	NA	0.006	0.006	0	0.006	0.004
ICGC	PD9572a	NA	0.002	0.004	0	0.004	0.006
ICGC	PD9573a	NA	0	0.006	0.436	0.264	0.212
ICGC	PD9574a	NA	0	0.002	0.006	0	0
ICGC	PD9576a	NA	0.552	0.736	0.994	0.984	0.968
ICGC	PD9577a	0	0.006	0.008	0	0.006	0.006
ICGC	PD9579a	NA	0	0.002	0	0	0
ICGC	PD9584a	NA	0.008	0	0.01	0.004	0.002
ICGC	PD9585a	1	0.948	0.952	0.994	0.978	0.982
ICGC	PD9591a	0	0.002	0.008	0	0	0.002
ICGC	PD9592a	1	0.79	0.93	0.996	0.996	0.996
ICGC	PD9595a	NA	0.9	0.708	0.968	0.976	0.958
ICGC	PD9597a	0	0.004	0	0.004	0.01	0.004
ICGC	PD9599a	0	0.114	0.034	0.004	0.048	0.032
ICGC	PD9600a	NA	0.002	0	0.004	0.004	0
ICGC	PD9604a	NA	0.006	0.004	0.042	0.018	0.018
ICGC	PD9605a	0	0	0	0	0.002	0
ICGC	PD9606a	NA	0.008	0.004	0	0	0
ICGC	PD9694a	NA	0.002	0.01	0.004	0	0.008
ICGC	PD9696a	NA	0.526	0.938	0.984	0.978	0.974
ICGC	PD9702a	1	0.898	0.798	0.98	0.952	0.934
ICGC	PD9752a	0	0	0	0.004	0.002	0
ICGC	PD9754a	0	0	0	0.002	0	0.002
ICGC	PD9755a	0	0.002	0	0	0	0
ICGC	PD9756a	0	0.004	0.008	0.008	0	0.002
ICGC	PD9759a	0	0.008	0	0	0	0
ICGC	PD9760a	NA	0.01	0.014	0	0.002	0.006
ICGC	PD9842a	NA	0.016	0.01	0.002	0.01	0.002
ICGC	PD9844a	NA	0	0	0	0.01	0.01
ICGC	PD9845a	NA	0	0	0	0.004	0
ICGC	PD9847a	NA	0.006	0	0.006	0.004	0.012
METABRIC	MTS-T0001	NA	0.016	0.014	0.006	0.004	0.006
METABRIC	MTS-T0002	0	0	0	0.006	0.004	0.002
METABRIC	MTS-T0003	0	0.056	0.038	0.17	0.08	0.05
METABRIC	MTS-T0004	0	0.01	0.014	0.008	0.004	0.004
METABRIC	MTS-T0005	NA	0.688	0.742	0.008	0.144	0.494
METABRIC	MTS-T0007	0	0.172	0.13	0.156	0.184	0.164
METABRIC	MTS-T0008	0	0.018	0.03	0.006	0.008	0.002
METABRIC	MTS-T0009	0	0.076	0.056	0.268	0.206	0.212
METABRIC	MTS-T0010	NA	0.314	0.288	0.036	0.178	0.126
METABRIC	MTS-T0011	0	0.002	0.006	0.006	0.006	0.002
METABRIC	MTS-T0012	0	0.226	0.18	0.026	0.118	0.13
METABRIC	MTS-T0013	0	0.014	0.006	0.142	0.03	0.022
METABRIC	MTS-T0014	NA	0.592	0.868	0.094	0.182	0.45
METABRIC	MTS-T0015	1	0.244	0.32	0.344	0.306	0.302
METABRIC	MTS-T0016	0	0.002	0.004	0.08	0.012	0.006
METABRIC	MTS-T0017	0	0.008	0.262	0.134	0.082	0.284
METABRIC	MTS-T0018	0	0	0	0.01	0.01	0.002
METABRIC	MTS-T0019	NA	0.262	0.254	0.048	0.07	0.084
METABRIC	MTS-T0020	NA	0.018	0.006	0.104	0.066	0.052
METABRIC	MTS-T0022	0	0.006	0.008	0.184	0.04	0.03
METABRIC	MTS-T0023	0	0.12	0.058	0.006	0.036	0.018
METABRIC	MTS-T0024	0	0.004	0.01	0.494	0.138	0.102
METABRIC	MTS-T0025	0	0.372	0.164	0.024	0.104	0.088
METABRIC	MTS-T0026	NA	0.008	0.01	0.002	0	0
METABRIC	MTS-T0027	NA	0.002	0.006	0.098	0.03	0.026
METABRIC	MTS-T0028	1	0.502	0.178	0.42	0.292	0.18
METABRIC	MTS-T0029	0	0.002	0.002	0.006	0.004	0.002
METABRIC	MTS-T0030	0	0.242	0.11	0.002	0.042	0.028
METABRIC	MTS-T0031	0	0.642	0.334	0.018	0.134	0.146
METABRIC	MTS-T0032	0	0	0.004	0.442	0.14	0.104
METABRIC	MTS-T0033	NA	0.06	0.06	0.2	0.1	0.08
METABRIC	MTS-T0034	0	0.034	0.008	0.006	0.006	0.008
METABRIC	MTS-T0036	0	0.712	0.364	0.074	0.23	0.194
METABRIC	MTS-T0037	NA	0.748	0.326	0.198	0.27	0.224
METABRIC	MTS-T0038	0	0.076	0.126	0.282	0.282	0.264
METABRIC	MTS-T0039	NA	0.064	0.052	0.14	0.196	0.16
METABRIC	MTS-T0040	0	0	0.006	0.002	0	0
METABRIC	MTS-T0041	0	0.034	0.016	0.12	0.092	0.042
METABRIC	MTS-T0042	NA	0.026	0.018	0.198	0.078	0.048
METABRIC	MTS-T0043	0	0.004	0.004	0.006	0.004	0.002
METABRIC	MTS-T0044	0	0.066	0.05	0.086	0.072	0.074
METABRIC	MTS-T0045	0	0.01	0	0.062	0.03	0.024
METABRIC	MTS-T0046	0	0.002	0.05	0.05	0.078	0.1
METABRIC	MTS-T0047	0	0.018	0.008	0.196	0.096	0.112
METABRIC	MTS-T0048	NA	0.022	0.046	0.076	0.012	0.014
METABRIC	MTS-T0049	0	0.04	0.028	0.036	0.032	0.026
METABRIC	MTS-T0050	0	0.008	0.016	0.086	0.028	0.012
METABRIC	MTS-T0051	0	0.014	0.006	0.004	0	0
METABRIC	MTS-T0052	0	0.414	0.352	0.498	0.326	0.366
METABRIC	MTS-T0053	0	0.01	0.008	0.21	0.044	0.04
METABRIC	MTS-T0054	0	0.114	0.276	0.16	0.104	0.212
METABRIC	MTS-T0055	0	0.338	0.112	0.088	0.182	0.152
METABRIC	MTS-T0056	NA	0.018	0.13	0.068	0.088	0.106
METABRIC	MTS-T0057	0	0.756	0.356	0.266	0.354	0.266
METABRIC	MTS-T0058	NA	0.486	0.56	0.04	0.282	0.42
METABRIC	MTS-T0059	NA	0.052	0.042	0.032	0.028	0.032
METABRIC	MTS-T0060	0	0.01	0.01	0.074	0.03	0.018
METABRIC	MTS-T0061	0	0.018	0.03	0.154	0.022	0.028
METABRIC	MTS-T0062	NA	0.008	0	0.014	0.002	0.002
METABRIC	MTS-T0063	NA	0.214	0.182	0.482	0.27	0.206
METABRIC	MTS-T0064	1	0.682	0.678	0.108	0.292	0.494
METABRIC	MTS-T0065	NA	0.014	0.036	0.004	0.006	0.03
METABRIC	MTS-T0066	NA	0.236	0.298	0.022	0.078	0.19
METABRIC	MTS-T0068	NA	0.51	0.732	0.246	0.328	0.492
METABRIC	MTS-T0069	0	0.002	0.006	0.006	0.004	0.002
METABRIC	MTS-T0070	NA	0.004	0.002	0.09	0.034	0.034
METABRIC	MTS-T0071	NA	0.038	0.022	0.114	0.038	0.04
METABRIC	MTS-T0073	0	0	0	0.006	0.006	0.002
METABRIC	MTS-T0074	0	0.026	0.004	0.006	0.004	0.006
METABRIC	MTS-T0075	NA	0.082	0.018	0.006	0.016	0.012
METABRIC	MTS-T0076	NA	0.012	0.024	0.01	0.008	0.002
METABRIC	MTS-T0077	0	0.002	0.006	0.214	0.168	0.176
METABRIC	MTS-T0078	0	0.014	0.004	0.006	0.016	0.018
METABRIC	MTS-T0079	NA	0.008	0.006	0.006	0.004	0.002
METABRIC	MTS-T0080	0	0.162	0.188	0.002	0.008	0.02
METABRIC	MTS-T0081	NA	0.632	0.724	0.202	0.386	0.476
METABRIC	MTS-T0082	NA	0.02	0.006	0.014	0.008	0.008
METABRIC	MTS-T0083	0	0.014	0.02	0.042	0.082	0.052
METABRIC	MTS-T0084	0	0.01	0.01	0.006	0.006	0
METABRIC	MTS-T0085	0	0.108	0.106	0.05	0.024	0.03
METABRIC	MTS-T0086	0	0.004	0	0.164	0.046	0.062
METABRIC	MTS-T0087	1	0.092	0.214	0.006	0.016	0.044
METABRIC	MTS-T0088	0	0	0.004	0.004	0.014	0.004
METABRIC	MTS-T0089	0	0.01	0.006	0.038	0.03	0.024
METABRIC	MTS-T0090	0	0.004	0.004	0.076	0.046	0.03
METABRIC	MTS-T0091	0	0.004	0.01	0.006	0.004	0.006
METABRIC	MTS-T0092	NA	0.276	0.148	0.314	0.3	0.214
METABRIC	MTS-T0093	NA	0.626	0.55	0.02	0.298	0.458
METABRIC	MTS-T0094	0	0.138	0.07	0.012	0.046	0.056
METABRIC	MTS-T0095	0	0.018	0.026	0.158	0.064	0.042
METABRIC	MTS-T0096	NA	0.024	0.018	0.038	0.034	0.04
METABRIC	MTS-T0097	0	0	0	0.004	0.004	0.002
METABRIC	MTS-T0098	0	0.866	0.62	0.006	0.144	0.176
METABRIC	MTS-T0099	0	0.27	0.426	0	0.058	0.23
METABRIC	MTS-T0100	0	0.004	0.006	0.306	0.216	0.168
METABRIC	MTS-T0101	0	0.004	0.002	0.076	0.038	0.028
METABRIC	MTS-T0103	0	0.276	0.106	0.448	0.336	0.202
METABRIC	MTS-T0104	NA	0.4	0.734	0	0.032	0.45
METABRIC	MTS-T0105	NA	0.054	0.03	0.004	0.01	0.012
METABRIC	MTS-T0106	NA	0.336	0.194	0.006	0.08	0.064
METABRIC	MTS-T0107	0	0	0.008	0.05	0.04	0.022
METABRIC	MTS-T0108	0	0.064	0.026	0.192	0.132	0.092
METABRIC	MTS-T0109	0	0.558	0.864	0.01	0.238	0.538
METABRIC	MTS-T0110	1	0.704	0.814	0.502	0.494	0.526
METABRIC	MTS-T0111	0	0.338	0.512	0.018	0.11	0.234
METABRIC	MTS-T0112	0	0.044	0.02	0.078	0.038	0.022
METABRIC	MTS-T0113	1	0.714	0.86	0.222	0.386	0.528
METABRIC	MTS-T0114	0	0.092	0.038	0.002	0.008	0.018
METABRIC	MTS-T0115	0	0.106	0.112	0.132	0.068	0.07
METABRIC	MTS-T0116	0	0.1	0.056	0.278	0.222	0.196
METABRIC	MTS-T0117	0	0.436	0.526	0.008	0.218	0.29
METABRIC	MTS-T0118	NA	0.506	0.736	0.562	0.43	0.52
METABRIC	MTS-T0119	0	0.024	0.12	0.172	0.094	0.114
METABRIC	MTS-T0120	0	0.604	0.41	0.004	0.188	0.17
METABRIC	MTS-T0121	0	0.004	0.002	0.29	0.058	0.04
METABRIC	MTS-T0122	NA	0.002	0	0.066	0.08	0.054
METABRIC	MTS-T0123	0	0.016	0.016	0.09	0.164	0.134
METABRIC	MTS-T0124	0	0.002	0.002	0.122	0.03	0.02
METABRIC	MTS-T0125	NA	0.268	0.32	0.006	0.058	0.11
METABRIC	MTS-T0126	0	0.018	0.006	0.52	0.372	0.282
METABRIC	MTS-T0127	0	0.12	0.088	0.006	0.02	0.01
METABRIC	MTS-T0128	0	0.546	0.63	0.12	0.224	0.328
METABRIC	MTS-T0129	0	0.086	0.098	0.454	0.206	0.134
METABRIC	MTS-T0130	0	0.004	0.014	0.008	0.004	0.002
METABRIC	MTS-T0131	0	0.006	0	0.006	0.014	0.006
METABRIC	MTS-T0132	0	0.012	0.004	0.006	0.006	0.002
METABRIC	MTS-T0134	NA	0.356	0.508	0.006	0.222	0.418
METABRIC	MTS-T0136	0	0.324	0.156	0.112	0.132	0.106
METABRIC	MTS-T0138	NA	0.146	0.454	0.476	0.344	0.486
METABRIC	MTS-T0139	NA	0.006	0.032	0.12	0.026	0.038
METABRIC	MTS-T0142	0	0.012	0.018	0.01	0.006	0.008
METABRIC	MTS-T0143	NA	0.094	0.064	0.01	0.03	0.014
METABRIC	MTS-T0144	NA	0.052	0.09	0.006	0.008	0.01
METABRIC	MTS-T0145	0	0.02	0.01	0.382	0.158	0.108
METABRIC	MTS-T0146	NA	0.698	0.772	0.4	0.548	0.618
METABRIC	MTS-T0147	0	0.018	0.006	0.006	0.004	0.002
METABRIC	MTS-T0148	NA	0.76	0.838	0.564	0.416	0.526
METABRIC	MTS-T0149	NA	0.736	0.862	0.002	0.16	0.472
METABRIC	MTS-T0150	NA	0.192	0.218	0.014	0.08	0.118
METABRIC	MTS-T0151	NA	0.028	0.008	0.016	0.008	0.014
METABRIC	MTS-T0152	0	0.014	0.01	0.004	0.008	0.006
METABRIC	MTS-T0153	NA	0.416	0.454	0.008	0.054	0.182
METABRIC	MTS-T0154	0	0.81	0.458	0.23	0.412	0.368
METABRIC	MTS-T0155	0	0.824	0.304	0.008	0.232	0.188
METABRIC	MTS-T0156	0	0.01	0.014	0.018	0.032	0.056
METABRIC	MTS-T0160	1	0.088	0.194	0.002	0.038	0.058
METABRIC	MTS-T0263	NA	0.61	0.732	0.514	0.464	0.546
METABRIC	MTS-T0264	0	0.05	0.022	0.142	0.028	0.036
METABRIC	MTS-T0265	NA	0.092	0.038	0.014	0.008	0.004
METABRIC	MTS-T0268	NA	0.064	0.054	0.02	0.03	0.022
METABRIC	MTS-T0269	NA	0	0.052	0.006	0.004	0.008
METABRIC	MTS-T0270	0	0.016	0.004	0.006	0.006	0.002
METABRIC	MTS-T0272	NA	0.014	0.002	0.016	0.018	0.016
METABRIC	MTS-T0273	0	0.006	0.004	0.206	0.19	0.2
METABRIC	MTS-T0274	0	0.612	0.356	0.306	0.38	0.274
METABRIC	MTS-T0275	NA	0.554	0.484	0.406	0.402	0.5
METABRIC	MTS-T0276	0	0	0.002	0.006	0.014	0.01
METABRIC	MTS-T0277	NA	0.096	0.066	0.006	0.008	0.01
METABRIC	MTS-T0278	NA	0.024	0.01	0.006	0.008	0
METABRIC	MTS-T0279	NA	0.558	0.362	0.018	0.204	0.18
METABRIC	MTS-T0280	0	0.004	0.006	0.006	0.01	0
METABRIC	MTS-T0282	NA	0.196	0.072	0.356	0.28	0.162
METABRIC	MTS-T0283	0	0.072	0.078	0.02	0.044	0.024
METABRIC	MTS-T0284	0	0.01	0.006	0.138	0.15	0.168
METABRIC	MTS-T0285	NA	0.004	0.006	0.006	0.004	0.002
METABRIC	MTS-T0288	0	0.08	0.022	0.002	0.002	0.002
METABRIC	MTS-T0292	NA	0.1	0.132	0.002	0.016	0.03
METABRIC	MTS-T0293	0	0.038	0.008	0.006	0.004	0.002
METABRIC	MTS-T0294	0	0.386	0.328	0.494	0.35	0.294
METABRIC	MTS-T0295	1	0.6	0.816	0.182	0.376	0.532
METABRIC	MTS-T0297	NA	0.138	0.158	0.002	0.006	0.018
METABRIC	MTS-T0298	NA	0.006	0.004	0.01	0.016	0.004
METABRIC	MTS-T0300	NA	0.468	0.34	0.016	0.106	0.174
METABRIC	MTS-T0301	0	0.514	0.354	0.008	0.236	0.212
METABRIC	MTS-T0302	0	0.238	0.084	0.002	0.056	0.04
METABRIC	MTS-T0303	NA	0.902	0.808	0.148	0.446	0.694
METABRIC	MTS-T0304	NA	0.09	0.044	0.062	0.186	0.144
METABRIC	MTS-T0306	NA	0.064	0.036	0.128	0.03	0.018
METABRIC	MTS-T0307	0	0.006	0.022	0.242	0.206	0.184
METABRIC	MTS-T0308	0	0.554	0.298	0.06	0.244	0.236
METABRIC	MTS-T0309	0	0.03	0.012	0.006	0.006	0.004
METABRIC	MTS-T0310	NA	0.01	0.008	0.008	0.014	0.004
METABRIC	MTS-T0311	0	0.042	0.026	0.048	0.02	0.01
METABRIC	MTS-T0313	NA	0.802	0.646	0.02	0.226	0.388
METABRIC	MTS-T0314	0	0.352	0.214	0.132	0.166	0.172
METABRIC	MTS-T0315	NA	0.024	0.242	0.138	0.07	0.19
METABRIC	MTS-T0316	NA	0.118	0.12	0.006	0.004	0.026
METABRIC	MTS-T0317	NA	0.062	0.106	0.224	0.29	0.28
METABRIC	MTS-T0318	0	0.002	0.014	0.01	0.016	0.008
METABRIC	MTS-T0319	NA	0.514	0.248	0.008	0.178	0.132
METABRIC	MTS-T0321	0	0	0	0.006	0.004	0.002
METABRIC	MTS-T0322	NA	0.786	0.802	0.056	0.25	0.508
METABRIC	MTS-T0323	0	0.002	0.004	0.008	0.006	0.004
METABRIC	MTS-T0324	NA	0.112	0.048	0.004	0.022	0.016
METABRIC	MTS-T0325	NA	0.014	0.004	0.094	0.038	0.022
METABRIC	MTS-T0326	0	0.024	0.008	0.012	0.022	0.018
METABRIC	MTS-T0409	NA	0.31	0.122	0.018	0.134	0.066
METABRIC	MTS-T0410	0	0.002	0.004	0.08	0.034	0.022
METABRIC	MTS-T0413	0	0.01	0.014	0.034	0.048	0.03
METABRIC	MTS-T0414	0	0.428	0.62	0.048	0.208	0.448
METABRIC	MTS-T0415	0	0.004	0.004	0.256	0.038	0.022
METABRIC	MTS-T0416	NA	0.006	0.012	0.016	0.006	0.016
METABRIC	MTS-T0417	NA	0.004	0	0.014	0	0.002
METABRIC	MTS-T0418	NA	0.162	0.288	0.274	0.322	0.364
METABRIC	MTS-T0419	0	0.07	0.108	0.084	0.076	0.064
METABRIC	MTS-T0420	0	0	0.002	0.148	0.026	0.016
METABRIC	MTS-T0421	0	0	0	0.006	0.012	0.004
METABRIC	MTS-T0422	0	0.002	0.01	0.086	0.016	0.004
METABRIC	MTS-T0424	0	0.018	0.136	0.046	0.008	0.036
METABRIC	MTS-T0425	0	0.002	0.008	0.114	0.048	0.072
METABRIC	MTS-T0426	NA	0.074	0.074	0.388	0.196	0.128
METABRIC	MTS-T0427	NA	0.522	0.748	0.424	0.498	0.582
METABRIC	MTS-T0428	0	0.004	0.014	0.052	0.034	0.038
METABRIC	MTS-T0429	0	0.014	0.006	0.008	0.018	0.006
METABRIC	MTS-T0430	NA	0.004	0.014	0.19	0.164	0.132
METABRIC	MTS-T0431	0	0.014	0.022	0.164	0.02	0.018
METABRIC	MTS-T0432	NA	0.006	0.006	0.326	0.278	0.236
METABRIC	MTS-T0433	NA	0	0.022	0.006	0.012	0.014
METABRIC	MTS-T0434	0	0.24	0.262	0.002	0.03	0.024
METABRIC	MTS-T0435	NA	0.004	0.006	0.526	0.132	0.07
METABRIC	MTS-T0436	1	0.054	0.204	0.194	0.086	0.134
METABRIC	MTS-T0437	0	0.006	0.004	0.214	0.206	0.17
METABRIC	MTS-T0438	1	0.672	0.818	0.006	0.274	0.534
METABRIC	MTS-T0439	NA	0.702	0.34	0.318	0.488	0.424
METABRIC	MTS-T0440	0	0.054	0.022	0.096	0.126	0.092
METABRIC	MTS-T0441	NA	0.024	0.048	0.056	0.04	0.028
METABRIC	MTS-T0442	0	0	0	0.212	0.06	0.052
METABRIC	MTS-T0443	0	0	0	0.184	0.01	0.002
METABRIC	MTS-T0444	0	0	0.008	0.212	0.218	0.184
METABRIC	MTS-T0445	NA	0.004	0.02	0.13	0.012	0.024
METABRIC	MTS-T0447	NA	0.192	0.324	0.124	0.17	0.208
METABRIC	MTS-T0448	0	0.004	0.04	0.074	0.032	0.036
METABRIC	MTS-T0449	0	0.018	0.012	0.036	0.01	0.006
METABRIC	MTS-T0450	0	0	0.022	0.01	0.006	0.002
METABRIC	MTS-T0451	NA	0.892	0.72	0.004	0.292	0.51
METABRIC	MTS-T0452	NA	0.484	0.53	0.008	0.252	0.444
METABRIC	MTS-T0453	NA	0.028	0.05	0.172	0.048	0.054
METABRIC	MTS-T0454	NA	0.302	0.278	0.094	0.084	0.136
METABRIC	MTS-T0455	NA	0.022	0.008	0.006	0.008	0.002
METABRIC	MTS-T0457	NA	0.068	0.06	0.006	0.022	0.01
METABRIC	MTS-T0458	NA	0.412	0.636	0.686	0.536	0.64
METABRIC	MTS-T0459	NA	0.002	0	0.008	0	0
METABRIC	MTS-T0460	NA	0.48	0.514	0.182	0.27	0.412
METABRIC	MTS-T0461	NA	0.25	0.348	0.014	0.05	0.182
METABRIC	MTS-T0462	NA	0.064	0.098	0.084	0.114	0.112
METABRIC	MTS-T0463	NA	0.734	0.85	0.158	0.234	0.482
METABRIC	MTS-T0464	0	0.018	0.03	0.008	0.016	0.006
METABRIC	MTS-T0465	NA	0.012	0.002	0.008	0.006	0
METABRIC	MTS-T0467	NA	0.346	0.57	0.004	0.118	0.296
METABRIC	MTS-T0469	0	0.004	0.03	0.056	0.018	0.016
METABRIC	MTS-T0471	NA	0	0.004	0.008	0.008	0.002
METABRIC	MTS-T0472	NA	0.062	0.104	0.09	0.078	0.054
METABRIC	MTS-T0474	NA	0.332	0.566	0.322	0.42	0.562
METABRIC	MTS-T0475	NA	0	0.006	0.006	0.004	0.004
METABRIC	MTS-T0476	NA	0.008	0.008	0.012	0.01	0.004
METABRIC	MTS-T0478	NA	0.004	0	0.058	0.036	0.014
METABRIC	MTS-T0480	0	0.008	0.022	0.108	0.022	0.016
METABRIC	MTS-T0481	0	0.102	0.148	0.098	0.068	0.062
METABRIC	MTS-T0482	NA	0.046	0.282	0.072	0.03	0.218
METABRIC	MTS-T0483	0	0.012	0.006	0.13	0.012	0.018
METABRIC	MTS-T0484	NA	0.01	0.006	0.19	0.032	0.02
METABRIC	MTS-T0485	NA	0.026	0.032	0.002	0.004	0.004
METABRIC	MTS-T0486	NA	0.002	0.018	0.006	0.008	0.004
METABRIC	MTS-T0487	NA	0.026	0.094	0.018	0.008	0.048
METABRIC	MTS-T0488	0	0	0.002	0.132	0.064	0.042
METABRIC	MTS-T0489	0	0.004	0.006	0.004	0.004	0.004
METABRIC	MTS-T0491	0	0	0	0.224	0.208	0.176
METABRIC	MTS-T0492	NA	0.02	0.02	0.156	0.02	0.02
METABRIC	MTS-T0493	0	0.008	0.006	0.006	0.004	0.002
METABRIC	MTS-T0494	0	0.012	0.016	0.068	0.048	0.032
METABRIC	MTS-T0495	NA	0.002	0	0.006	0.006	0.002
METABRIC	MTS-T0496	NA	0.01	0.016	0.318	0.094	0.068
METABRIC	MTS-T0497	NA	0.126	0.062	0.044	0.088	0.062
METABRIC	MTS-T0498	NA	0.014	0.008	0.54	0.124	0.06
METABRIC	MTS-T0499	1	0.012	0.072	0.208	0.128	0.086
METABRIC	MTS-T0500	NA	0.034	0.046	0.078	0.02	0.024
METABRIC	MTS-T0501	NA	0.092	0.042	0.014	0.084	0.03
METABRIC	MTS-T0502	0	0	0.008	0.164	0.01	0.014
METABRIC	MTS-T0503	NA	0.038	0.02	0.154	0.008	0.032
METABRIC	MTS-T0504	NA	0.424	0.44	0.158	0.29	0.32
METABRIC	MTS-T0505	NA	0.04	0.026	0.006	0.014	0.004
METABRIC	MTS-T0506	NA	0.02	0.016	0.414	0.138	0.076
METABRIC	MTS-T0507	0	0.002	0.014	0.198	0.052	0.03
METABRIC	MTS-T0509	NA	0.01	0.02	0.212	0.04	0.056
METABRIC	MTS-T0511	NA	0	0.006	0.496	0.138	0.088
METABRIC	MTS-T0512	NA	0.002	0.01	0.456	0.118	0.062
METABRIC	MTS-T0513	0	0.01	0.016	0.384	0.168	0.114
METABRIC	MTS-T0514	NA	0.006	0.008	0.672	0.312	0.23
METABRIC	MTS-T0517	0	0.002	0.002	0.08	0.034	0.022
METABRIC	MTS-T0518	1	0.462	0.51	0.35	0.468	0.576
METABRIC	MTS-T0519	0	0	0	0.002	0.008	0.004
METABRIC	MTS-T0520	0	0.046	0.034	0.196	0.148	0.12
METABRIC	MTS-T0521	0	0.002	0	0.148	0.04	0.022
METABRIC	MTS-T0522	0	0	0.002	0.226	0.032	0.042
METABRIC	MTS-T0523	NA	0.002	0	0.002	0	0
METABRIC	MTS-T0524	0	0.062	0.062	0.264	0.154	0.14
METABRIC	MTS-T0527	0	0	0.022	0.01	0.012	0.016
METABRIC	MTS-T0528	0	0.168	0.104	0.04	0.192	0.116
METABRIC	MTS-T0529	NA	0.004	0.01	0.078	0.068	0.066
METABRIC	MTS-T0530	NA	0.004	0.008	0.014	0.008	0.008
METABRIC	MTS-T0531	NA	0.92	0.924	0.554	0.696	0.754
METABRIC	MTS-T0532	NA	0.014	0.054	0.014	0.006	0.012
METABRIC	MTS-T0533	0	0.01	0.006	0.15	0.128	0.104
METABRIC	MTS-T0534	0	0.58	0.334	0.006	0.23	0.222
METABRIC	MTS-T0535	NA	0.526	0.63	0.582	0.502	0.58
METABRIC	MTS-T0536	NA	0.824	0.47	0.13	0.342	0.274
METABRIC	MTS-T0537	0	0.022	0.018	0.006	0.01	0
METABRIC	MTS-T0538	0	0.014	0.006	0.022	0.034	0.028
METABRIC	MTS-T0539	NA	0.026	0.066	0.006	0.006	0.014
METABRIC	MTS-T0540	0	0.274	0.116	0.002	0.092	0.046
METABRIC	MTS-T0541	0	0.002	0.004	0.492	0.136	0.078
METABRIC	MTS-T0542	0	0.006	0.014	0.366	0.15	0.1
METABRIC	MTS-T0543	NA	0.076	0.142	0.56	0.16	0.156
METABRIC	MTS-T0544	0	0.004	0.004	0.478	0.192	0.13
METABRIC	MTS-T0546	NA	0.002	0.012	0.136	0.068	0.078
METABRIC	MTS-T0547	NA	0.02	0.022	0.002	0.002	0.002
METABRIC	MTS-T0548	NA	0.094	0.41	0.258	0.186	0.424
METABRIC	MTS-T0549	0	0.136	0.02	0.564	0.116	0.076
METABRIC	MTS-T0550	0	0.14	0.048	0.004	0.014	0.014
METABRIC	MTS-T0551	NA	0.748	0.634	0.336	0.35	0.434
METABRIC	MTS-T0552	0	0.246	0.404	0.004	0.092	0.142
METABRIC	MTS-T0553	0	0.012	0.024	0.004	0.01	0.006
METABRIC	MTS-T0554	0	0.002	0.002	0.002	0.002	0
METABRIC	MTS-T0555	0	0.008	0.016	0.256	0.172	0.172
METABRIC	MTS-T0556	NA	0.226	0.162	0.008	0.058	0.072
METABRIC	MTS-T0557	0	0.544	0.654	0.15	0.318	0.528
METABRIC	MTS-T0559	NA	0.052	0.04	0.11	0.064	0.052
METABRIC	MTS-T0560	NA	0.034	0.012	0.002	0.006	0
METABRIC	MTS-T0561	0	0	0.008	0.15	0.02	0.026
METABRIC	MTS-T0562	0	0.008	0.006	0.446	0.14	0.092
METABRIC	MTS-T0563	0	0.008	0.1	0.01	0.012	0.04
METABRIC	MTS-T0564	NA	0	0	0.002	0	0
METABRIC	MTS-T0565	0	0	0.012	0.3	0.064	0.062
METABRIC	MTS-T0566	0	0.024	0.028	0.494	0.126	0.06
METABRIC	MTS-T0567	0	0.024	0.02	0.348	0.066	0.048
METABRIC	MTS-T0568	0	0.01	0.004	0.106	0.022	0.028
METABRIC	MTS-T0569	0	0.078	0.018	0.008	0.014	0.008
METABRIC	MTS-T0570	0	0.012	0.018	0.002	0.002	0
METABRIC	MTS-T0571	0	0	0.006	0.018	0.016	0.006
METABRIC	MTS-T0572	0	0	0.014	0.004	0.01	0.002
METABRIC	MTS-T0573	0	0.498	0.2	0.002	0.284	0.14
METABRIC	MTS-T0574	NA	0.004	0.006	0.02	0.012	0.012
METABRIC	MTS-T0575	NA	0.184	0.134	0.006	0.022	0.032
METABRIC	MTS-T0576	NA	0.286	0.402	0.11	0.102	0.206
METABRIC	MTS-T0577	0	0.016	0.008	0.408	0.142	0.08
METABRIC	MTS-T0578	NA	0.01	0.006	0.018	0.006	0
METABRIC	MTS-T0579	NA	0	0	0.152	0.01	0.002
METABRIC	MTS-T0580	NA	0.046	0.036	0.508	0.096	0.06
METABRIC	MTS-T0581	0	0.004	0.002	0.022	0.012	0.004
METABRIC	MTS-T0582	NA	0.1	0.252	0.432	0.126	0.08
METABRIC	MTS-T0583	0	0.012	0.012	0.096	0.052	0.024
METABRIC	MTS-T0584	NA	0.078	0.022	0.004	0.008	0.004
METABRIC	MTS-T0585	NA	0.002	0.006	0.326	0.098	0.084
METABRIC	MTS-T0586	NA	0.168	0.16	0.004	0.06	0.094
METABRIC	MTS-T0587	0	0.336	0.164	0.008	0.054	0.054
METABRIC	MTS-T0588	NA	0.002	0	0.584	0.314	0.242
METABRIC	MTS-T0589	NA	0.046	0.038	0.438	0.14	0.1
METABRIC	MTS-T0590	NA	0.012	0.112	0.012	0.11	0.128
METABRIC	MTS-T0592	NA	0.102	0.11	0.382	0.212	0.198
METABRIC	MTS-T0593	0	0.002	0.006	0.036	0.024	0.022
METABRIC	MTS-T0594	0	0.002	0.008	0.22	0.158	0.15
METABRIC	MTS-T0595	0	0.534	0.274	0.002	0.248	0.192
METABRIC	MTS-T0596	0	0.014	0.01	0.094	0.06	0.04
METABRIC	MTS-T0597	0	0.372	0.222	0.012	0.168	0.182
METABRIC	MTS-T0598	0	0.2	0.182	0.006	0.082	0.11
METABRIC	MTS-T0599	0	0	0	0.042	0.018	0.01
METABRIC	MTS-T0600	0	0.032	0.024	0.006	0.004	0.006
METABRIC	MTS-T0601	0	0.052	0.03	0.026	0.006	0.004
METABRIC	MTS-T0602	0	0.004	0.024	0.006	0.004	0.008
METABRIC	MTS-T0603	0	0.148	0.096	0.002	0.066	0.03
METABRIC	MTS-T0604	0	0.03	0.012	0.008	0.014	0.004
METABRIC	MTS-T0605	0	0.004	0.026	0.17	0.146	0.162
METABRIC	MTS-T0606	NA	0.448	0.21	0.068	0.244	0.14
METABRIC	MTS-T0607	NA	0.07	0.034	0.198	0.176	0.158
METABRIC	MTS-T0608	0	0	0.004	0.696	0.346	0.32
METABRIC	MTS-T0609	0	0.904	0.906	0.244	0.42	0.614
METABRIC	MTS-T0610	0	0.026	0.006	0.166	0.076	0.022
METABRIC	MTS-T0613	0	0.02	0.052	0.504	0.336	0.246
METABRIC	MTS-T0614	0	0.004	0.002	0.002	0.008	0.006
METABRIC	MTS-T0615	0	0.116	0.034	0.156	0.19	0.146
METABRIC	MTS-T0616	0	0.058	0.024	0.006	0.01	0.006
METABRIC	MTS-T0617	0	0.25	0.114	0.004	0.044	0.028
METABRIC	MTS-T0619	0	0.004	0.014	0.006	0.004	0
METABRIC	MTS-T0620	0	0.03	0.014	0.428	0.074	0.032
METABRIC	MTS-T0621	0	0.042	0.04	0.02	0.04	0.024
METABRIC	MTS-T0622	NA	0.604	0.334	0.07	0.372	0.288
METABRIC	MTS-T0623	0	0	0.012	0.096	0.038	0.028
METABRIC	MTS-T0624	0	0.016	0.008	0.516	0.128	0.078
METABRIC	MTS-T0625	0	0.008	0.002	0.002	0	0.002
METABRIC	MTS-T0626	0	0.002	0.006	0.138	0.02	0.008
METABRIC	MTS-T0627	0	0.08	0.044	0.006	0.004	0.012
METABRIC	MTS-T0628	0	0.786	0.382	0.006	0.354	0.19
METABRIC	MTS-T0629	NA	0.45	0.242	0.172	0.268	0.236
METABRIC	MTS-T0630	0	0.008	0.006	0.002	0.008	0
METABRIC	MTS-T0631	0	0.178	0.106	0.004	0.042	0.034
METABRIC	MTS-T0632	0	0.018	0.018	0.042	0.036	0.028
METABRIC	MTS-T0634	0	0.05	0.11	0.446	0.382	0.3
METABRIC	MTS-T0635	0	0.042	0.066	0.004	0.002	0.036
METABRIC	MTS-T0636	0	0.084	0.052	0.032	0.046	0.038
METABRIC	MTS-T0637	0	0.122	0.046	0.002	0.016	0.018
METABRIC	MTS-T0638	NA	0.076	0.016	0.006	0.042	0.02
METABRIC	MTS-T0639	NA	0.49	0.194	0.082	0.3	0.168
METABRIC	MTS-T0640	NA	0.436	0.47	0.36	0.358	0.39
METABRIC	MTS-T0641	0	0.382	0.258	0.018	0.23	0.186
METABRIC	MTS-T0642	NA	0.672	0.67	0.044	0.326	0.546
METABRIC	MTS-T0643	0	0.742	0.484	0.062	0.228	0.214
METABRIC	MTS-T0646	NA	0.024	0.02	0.296	0.092	0.072
METABRIC	MTS-T0647	0	0	0	0.006	0.004	0.002
METABRIC	MTS-T0648	0	0.028	0.024	0.004	0.012	0.002
METABRIC	MTS-T0649	0	0.67	0.69	0.006	0.196	0.502
METABRIC	MTS-T0653	0	0.48	0.3	0.048	0.268	0.224
METABRIC	MTS-T0654	0	0.014	0.056	0.322	0.254	0.244
METABRIC	MTS-T0655	0	0.17	0.132	0.1	0.046	0.032
METABRIC	MTS-T0656	0	0.354	0.218	0.036	0.188	0.19
METABRIC	MTS-T0657	NA	0.016	0.006	0.004	0.008	0.002
METABRIC	MTS-T0658	NA	0.132	0.082	0.156	0.128	0.112
METABRIC	MTS-T0659	NA	0.028	0.012	0.004	0.006	0.006
METABRIC	MTS-T0660	0	0.012	0.002	0.022	0.014	0.002
METABRIC	MTS-T0661	0	0.018	0.108	0.002	0.004	0.028
METABRIC	MTS-T0662	NA	0	0.002	0.012	0.006	0.006
METABRIC	MTS-T0663	0	0.01	0.002	0.234	0.052	0.02
METABRIC	MTS-T0664	0	0.02	0.02	0.246	0.218	0.196
METABRIC	MTS-T0665	0	0.086	0.142	0.088	0.06	0.05
METABRIC	MTS-T0666	0	0.018	0.01	0.004	0.02	0.006
METABRIC	MTS-T0667	0	0.014	0.01	0.006	0.008	0.008
METABRIC	MTS-T0668	0	0.01	0.01	0.004	0.004	0.004
METABRIC	MTS-T0669	NA	0.402	0.3	0.014	0.2	0.182
METABRIC	MTS-T0670	0	0.102	0.154	0.012	0.03	0.02
METABRIC	MTS-T0671	0	0.608	0.346	0.002	0.338	0.186
METABRIC	MTS-T0672	0	0.008	0.01	0.004	0.004	0.002
METABRIC	MTS-T0674	0	0	0.002	0.192	0.05	0.04
METABRIC	MTS-T0675	0	0.002	0.012	0.01	0.004	0.002
METABRIC	MTS-T0676	0	0.072	0.056	0.006	0.022	0.04
METABRIC	MTS-T0677	0	0.088	0.026	0.006	0.008	0.008
METABRIC	MTS-T0678	0	0.002	0	0.004	0.002	0.004
METABRIC	MTS-T0679	0	0.53	0.572	0.006	0.192	0.332
METABRIC	MTS-T0680	0	0.108	0.344	0.282	0.082	0.286
METABRIC	MTS-T0681	1	0.236	0.124	0.106	0.04	0.05
METABRIC	MTS-T0684	NA	0.004	0.174	0.092	0.142	0.206
METABRIC	MTS-T0686	NA	0.2	0.206	0.004	0.034	0.1
METABRIC	MTS-T0688	0	0.134	0.2	0.078	0.056	0.054
METABRIC	MTS-T0689	NA	0.132	0.086	0.002	0.03	0.038
METABRIC	MTS-T0690	0	0.01	0.014	0.006	0.01	0.004
METABRIC	MTS-T0691	0	0.05	0.074	0.136	0.04	0.04
METABRIC	MTS-T0692	NA	0.012	0.02	0.006	0.002	0.004
METABRIC	MTS-T0693	NA	0.046	0.016	0.004	0.032	0.02
METABRIC	MTS-T0694	NA	0.382	0.672	0.01	0.2	0.484
METABRIC	MTS-T0695	1	0.018	0.006	0.006	0.004	0
METABRIC	MTS-T0696	NA	0.05	0.08	0.002	0.01	0.014
METABRIC	MTS-T0697	1	0.674	0.502	0.002	0.224	0.244
METABRIC	MTS-T0698	NA	0.206	0.066	0.132	0.168	0.122
METABRIC	MTS-T0699	NA	0.004	0.014	0.148	0.008	0.008
METABRIC	MTS-T0700	NA	0.64	0.836	0.344	0.38	0.546
METABRIC	MTS-T0701	NA	0.01	0.008	0.004	0.006	0
METABRIC	MTS-T0702	NA	0.004	0.036	0.006	0.01	0.006
METABRIC	MTS-T0703	0	0.132	0.276	0.006	0.022	0.146
METABRIC	MTS-T0704	NA	0.106	0.064	0.006	0.01	0.02
METABRIC	MTS-T0705	NA	0.28	0.602	0.216	0.224	0.42
METABRIC	MTS-T0706	NA	0.01	0.008	0.086	0.058	0.06
METABRIC	MTS-T0707	NA	0.306	0.42	0.216	0.228	0.41
METABRIC	MTS-T0709	1	0.056	0.032	0.228	0.128	0.13
METABRIC	MTS-T0711	1	0.194	0.144	0.168	0.104	0.11
METABRIC	MTS-T0712	0	0.21	0.162	0.126	0.054	0.068
METABRIC	MTS-T0713	NA	0.034	0.012	0.156	0.034	0.016
METABRIC	MTS-T0714	NA	0.474	0.392	0.44	0.436	0.402
METABRIC	MTS-T0715	NA	0.722	0.754	0.006	0.28	0.494
METABRIC	MTS-T0716	NA	0.724	0.82	0.422	0.536	0.636
METABRIC	MTS-T0718	NA	0.028	0.036	0.006	0.006	0.002
METABRIC	MTS-T0720	0	0.002	0.004	0.02	0.01	0.012
METABRIC	MTS-T0721	0	0.046	0.016	0.006	0.012	0.004
METABRIC	MTS-T0722	0	0.104	0.034	0.006	0.09	0.05
METABRIC	MTS-T0723	0	0.086	0.53	0.17	0.202	0.416
METABRIC	MTS-T0724	0	0	0.004	0.006	0.006	0
METABRIC	MTS-T0725	NA	0.012	0.074	0.044	0.036	0.048
METABRIC	MTS-T0726	NA	0.132	0.23	0.008	0.024	0.07
METABRIC	MTS-T0727	0	0.086	0.532	0.022	0.032	0.382
METABRIC	MTS-T0728	0	0.072	0.492	0.436	0.282	0.484
METABRIC	MTS-T0729	0	0.024	0.02	0.218	0.076	0.046
METABRIC	MTS-T0730	0	0.388	0.23	0.386	0.444	0.398
METABRIC	MTS-T0731	0	0.006	0.016	0.41	0.274	0.26
METABRIC	MTS-T0732	0	0	0.008	0.494	0.236	0.196
METABRIC	MTS-T0733	0	0.004	0.006	0.126	0.008	0.004
METABRIC	MTS-T0734	NA	0.122	0.028	0.392	0.206	0.168
METABRIC	MTS-T0735	0	0.006	0.002	0.006	0.006	0.004
METABRIC	MTS-T0736	0	0.026	0.01	0.222	0.152	0.15
METABRIC	MTS-T0739	0	0	0	0.006	0.004	0.002
METABRIC	MTS-T0740	0	0.002	0.004	0.156	0.024	0.014
METABRIC	MTS-T0741	1	0.182	0.262	0.398	0.34	0.416
METABRIC	MTS-T0742	0	0.18	0.308	0.15	0.03	0.092
METABRIC	MTS-T0743	NA	0.004	0.01	0.012	0.002	0
METABRIC	MTS-T0744	1	0.288	0.31	0.294	0.204	0.228
METABRIC	MTS-T0746	NA	0	0.002	0.19	0.046	0.034
METABRIC	MTS-T0747	0	0.004	0	0.086	0.054	0.044
METABRIC	MTS-T0748	NA	0.166	0.11	0.008	0.026	0.028
METABRIC	MTS-T0749	0	0.082	0.054	0.376	0.138	0.08
METABRIC	MTS-T0750	0	0.366	0.128	0.064	0.13	0.088
METABRIC	MTS-T0751	0	0.114	0.13	0.006	0.032	0.044
METABRIC	MTS-T0752	0	0.03	0.034	0.13	0.022	0.028
METABRIC	MTS-T0753	0	0.016	0.016	0.09	0.092	0.068
METABRIC	MTS-T0754	0	0.148	0.03	0.012	0.006	0.002
METABRIC	MTS-T0755	0	0.06	0.196	0.002	0.006	0.06
METABRIC	MTS-T0757	0	0.01	0.01	0.252	0.182	0.178
METABRIC	MTS-T0758	0	0	0.002	0.09	0.014	0.012
METABRIC	MTS-T0759	0	0.086	0.072	0.012	0.018	0.008
METABRIC	MTS-T0760	0	0	0.022	0.074	0.03	0.048
METABRIC	MTS-T0761	0	0.004	0.008	0.008	0.006	0.004
METABRIC	MTS-T0762	0	0.072	0.042	0.002	0.044	0.052
METABRIC	MTS-T0763	0	0.012	0.094	0.512	0.238	0.206
METABRIC	MTS-T0764	NA	0.892	0.858	0.524	0.61	0.684
METABRIC	MTS-T0765	1	0.49	0.648	0.106	0.194	0.442
METABRIC	MTS-T0766	0	0.012	0.22	0.154	0.078	0.154
METABRIC	MTS-T0767	0	0.008	0.008	0.002	0	0
METABRIC	MTS-T0768	0	0.012	0.008	0.148	0.012	0.016
METABRIC	MTS-T0769	NA	0.006	0.008	0.006	0.008	0.018
METABRIC	MTS-T0770	0	0.02	0.016	0.128	0.036	0.018
METABRIC	MTS-T0771	0	0.016	0.004	0.016	0.022	0.006
METABRIC	MTS-T0772	0	0.01	0.004	0.014	0.008	0.004
METABRIC	MTS-T0773	0	0.056	0.106	0.006	0.012	0.02
METABRIC	MTS-T0774	0	0.002	0.022	0.038	0.012	0.008
METABRIC	MTS-T0775	NA	0.002	0.004	0.194	0.04	0.044
METABRIC	MTS-T0776	0	0.014	0.014	0.532	0.154	0.08
METABRIC	MTS-T0777	0	0.008	0.036	0.002	0	0.002
METABRIC	MTS-T0778	NA	0.064	0.024	0.18	0.184	0.16
METABRIC	MTS-T0779	0	0	0.006	0.322	0.082	0.064
METABRIC	MTS-T0780	0	0.056	0.004	0.006	0.004	0.004
METABRIC	MTS-T0781	NA	0.048	0.052	0.004	0.028	0.022
METABRIC	MTS-T0782	0	0	0	0.554	0.302	0.224
METABRIC	MTS-T0783	0	0.052	0.106	0.098	0.054	0.054
METABRIC	MTS-T0784	NA	0.03	0.01	0.012	0.012	0.004
METABRIC	MTS-T0785	0	0	0.002	0.018	0.006	0
METABRIC	MTS-T0786	1	0.512	0.736	0.006	0.26	0.514
METABRIC	MTS-T0787	0	0.086	0.078	0.024	0.02	0.016
METABRIC	MTS-T0789	0	0.038	0.02	0.006	0.004	0.004
METABRIC	MTS-T0790	NA	0.016	0.024	0.04	0.026	0.006
METABRIC	MTS-T0791	0	0.01	0.008	0.002	0.006	0.002
METABRIC	MTS-T0792	1	0.014	0.104	0.156	0.054	0.048
METABRIC	MTS-T0793	0	0.006	0.018	0.146	0.024	0.04
METABRIC	MTS-T0794	0	0.01	0.006	0.002	0.004	0
METABRIC	MTS-T0795	NA	0.018	0.028	0.014	0.01	0.008
METABRIC	MTS-T0796	NA	0.026	0.014	0.054	0.056	0.028
METABRIC	MTS-T0797	NA	0.01	0.12	0.052	0.012	0.04
METABRIC	MTS-T0798	0	0.154	0.096	0.174	0.13	0.134
METABRIC	MTS-T0799	NA	0.104	0.494	0.006	0.014	0.29
METABRIC	MTS-T0800	NA	0.002	0.002	0.41	0.076	0.016
METABRIC	MTS-T0801	NA	0.026	0.014	0.184	0.036	0.026
METABRIC	MTS-T0802	0	0.004	0.012	0.006	0.004	0.004
METABRIC	MTS-T0803	NA	0.018	0.032	0.106	0.048	0.046
METABRIC	MTS-T0804	NA	0.008	0.016	0.008	0.02	0.002
METABRIC	MTS-T0805	0	0.018	0.224	0.214	0.078	0.148
METABRIC	MTS-T0807	0	0.01	0.006	0.254	0.092	0.05
METABRIC	MTS-T0808	0	0	0.002	0.012	0.002	0.002
METABRIC	MTS-T0809	NA	0.036	0.134	0.548	0.146	0.132
METABRIC	MTS-T0810	0	0.024	0.014	0.042	0.03	0.022
METABRIC	MTS-T0811	1	0.29	0.184	0.144	0.224	0.184
METABRIC	MTS-T0812	NA	0.206	0.162	0.002	0.076	0.052
METABRIC	MTS-T0814	NA	0.84	0.89	0.542	0.544	0.676
METABRIC	MTS-T0815	0	0.01	0.046	0.46	0.128	0.088
METABRIC	MTS-T0816	NA	0.004	0.01	0.152	0.014	0.02
METABRIC	MTS-T0817	0	0	0	0.172	0.036	0.026
METABRIC	MTS-T0818	0	0.002	0.002	0.006	0.004	0.002
METABRIC	MTS-T0819	0	0.01	0.362	0.004	0.014	0.346
METABRIC	MTS-T0820	NA	0	0.004	0.034	0.03	0.012
METABRIC	MTS-T0821	0	0.016	0.008	0.432	0.378	0.324
METABRIC	MTS-T0822	0	0.01	0.02	0.17	0.106	0.064
METABRIC	MTS-T0823	0	0.008	0.056	0.006	0.004	0.01
METABRIC	MTS-T0825	0	0.004	0.008	0.518	0.146	0.082
METABRIC	MTS-T0826	NA	0	0	0.052	0.024	0.014
METABRIC	MTS-T0827	0	0.024	0.01	0.204	0.022	0
METABRIC	MTS-T0828	0	0.004	0	0.154	0.05	0.022
METABRIC	MTS-T0829	0	0.008	0.004	0.006	0.004	0.004
METABRIC	MTS-T0830	0	0.008	0.02	0.002	0.006	0.002
METABRIC	MTS-T0831	0	0.008	0.004	0.446	0.136	0.078
METABRIC	MTS-T0832	0	0.02	0.018	0.218	0.162	0.168
METABRIC	MTS-T0833	0	0.036	0.088	0.172	0.072	0.09
METABRIC	MTS-T0834	0	0	0.012	0.256	0.206	0.202
METABRIC	MTS-T0835	0	0.046	0.02	0.068	0.022	0.016
METABRIC	MTS-T0836	0	0.006	0.03	0.198	0.078	0.05
METABRIC	MTS-T0837	0	0	0	0.044	0.056	0.046
METABRIC	MTS-T0838	0	0.002	0	0.252	0.102	0.056
METABRIC	MTS-T0839	0	0.32	0.446	0.262	0.262	0.384
METABRIC	MTS-T0840	0	0.324	0.6	0.554	0.452	0.53
METABRIC	MTS-T0841	0	0.006	0.04	0.538	0.124	0.072
METABRIC	MTS-T0842	0	0.002	0	0.004	0.002	0
METABRIC	MTS-T0843	0	0.02	0.002	0.146	0.018	0
METABRIC	MTS-T0844	0	0.008	0	0.42	0.13	0.07
METABRIC	MTS-T0845	0	0.002	0.012	0.366	0.152	0.148
METABRIC	MTS-T0846	0	0.016	0.01	0.014	0.026	0.016
METABRIC	MTS-T0847	0	0	0.014	0.002	0	0
METABRIC	MTS-T0848	0	0.002	0.006	0.006	0.012	0.008
METABRIC	MTS-T0849	0	0	0	0.034	0.032	0.026
METABRIC	MTS-T0850	0	0.004	0.014	0.048	0.024	0.012
METABRIC	MTS-T0851	0	0.016	0.02	0.15	0.024	0.026
METABRIC	MTS-T0852	0	0.162	0.076	0.282	0.314	0.252
METABRIC	MTS-T0853	0	0.002	0.008	0.324	0.178	0.152
[truncated: 5,349 more rows]

## Sheet: Supplementary Table S5
Supplementary Table 5: Hazard ratios (HR) for five univariable Cox models predicting relapse-free survival in patients that received adjuvant chemotherapy
in the METABRIC dataset, where the five variables are age (both continuous and dichotomized at 50), lymph node (LN) status, tumour stage and tumour grade.
Formulas	Reference Group	Variable	HR	Lower	Higher	P value	n	nevent
Surv(time, event) ~ age	-	age	1.01	0.996	1.024	0.157	375	194
Surv(time, event) ~ Age	Age<50	Age>=50	1.127	0.85	1.495	0.405	375	194
Surv(time, event) ~ LN	LN+	LN-	0.736	0.468	1.159	0.186	375	194
Surv(time, event) ~ Stage	Stage I	Stage II	0.99	0.481	2.038	0.979	284	145
		Stage III	1.986	0.922	4.276	0.08	284	145
		Stage IV	7.119	1.882	26.928	0.004	284	145
Surv(time, event) ~ Grade	Grade I	Grade II	1.919	0.461	7.99	0.37	371	192
		Grade III	2.41	0.597	9.726	0.216	371	192

## Sheet: Supplementary Table S6
Supplementary Table 6: Proportions of predicted HRD status across clinical subtypes in all cohorts, corresponding to Supplementary Figure 10.
clinical	subtype	HRD	TCGA					ICGC					METABRIC					TransNEO					SCAN-B (triple negative)					GEL					MyBrCa
			CNA	ASCN	SNV	SNV+CNA	SNV+ASCN	CNA	ASCN	SNV	SNV+CNA	SNV+ASCN	CNA	ASCN	SNV	SNV+CNA	SNV+ASCN	CNA	ASCN	SNV	SNV+CNA	SNV+ASCN	CNA	ASCN	SNV	SNV+CNA	SNV+ASCN	CNA	ASCN	SNV	SNV+CNA	SNV+ASCN	CNA	SNV	SNV+CNA
Age	<50	HRD+	0.37963	0.37963	0.348624	0.375	0.380952	0.561224	0.579545	0.533333	0.542056	0.54902	0.306034	0.357143	0.258555	0.280488	0.293706	0.517241	0.521739	0.615385	0.52	0.5	0.333333	0.5	0.314286	0.318182	0.3125	0.25	0.29	0.278	0.261	0.279		0.506667	0.454545
Age	>=50	HRD+	0.62037	0.62037	0.651376	0.625	0.619048	0.438776	0.420455	0.466667	0.457944	0.45098	0.693966	0.642857	0.741445	0.719512	0.706294	0.482759	0.478261	0.384615	0.48	0.5	0.666667	0.5	0.685714	0.681818	0.6875	0.75	0.71	0.722	0.739	0.721		0.493333	0.545455
ER	ER+	HRD+	0.424528	0.424528	0.457944	0.427273	0.427184	0.163265	0.147727	0.171429	0.158879	0.147059	0.465517	0.297619	0.65019	0.45122	0.335664	0.586207	0.478261	0.5	0.48	0.5						0.788	0.487	0.554	0.614	0.528		0.36	0.363636
ER	ER-	HRD+	0.575472	0.575472	0.542056	0.572727	0.572816	0.836735	0.852273	0.828571	0.841121	0.852941	0.534483	0.702381	0.34981	0.54878	0.664336	0.413793	0.521739	0.5	0.52	0.5						0.212	0.513	0.446	0.386	0.472		0.64	0.636364
Her2	Her2+	HRD+	0.175	0.175	0.2	0.180723	0.179487	0.0510204	0.0227273	0.047619	0.046729	0.0490196	0.0905172	0.10119	0.136882	0.0609756	0.0629371	0.275862	0.173913	0.192308	0.16	0.15						0.089	0.075	0.083	0.096	0.085		0.08	0.0465116
Her2	Her2-	HRD+	0.825	0.825	0.8	0.819277	0.820513	0.94898	0.977273	0.952381	0.953271	0.95098	0.909483	0.89881	0.863118	0.939024	0.937063	0.724138	0.826087	0.807692	0.84	0.85						0.911	0.925	0.917	0.904	0.915		0.92	0.953488
PR	PR+	HRD+	0.295238	0.301887	0.317757	0.302752	0.300971	0.134021	0.136364	0.152381	0.140187	0.137255	0.262931	0.136905	0.441065	0.256098	0.13986											0.606	0.329	0.372	0.435	0.368		0.226667	0.227273
PR	PR-	HRD+	0.704762	0.698113	0.682243	0.697248	0.699029	0.865979	0.863636	0.847619	0.859813	0.862745	0.737069	0.863095	0.558935	0.743902	0.86014											0.394	0.671	0.628	0.565	0.632		0.773333	0.772727
Grade	I	HRD+						0	0	0.0103093	0	0	0.0304348	0	0.0395257	0.0310559	0											0.062	0.007	0.012	0.025	0.007		0	0
Grade	II	HRD+						0.0777778	0.0833333	0.0721649	0.0714286	0.0638298	0.226087	0.113772	0.343874	0.254658	0.12766	0.206897	0.0869565	0.230769	0.2	0.1	0	0	0.0285714	0	0	0.475	0.216	0.237	0.316	0.212		0.295775	0.25
Grade	III	HRD+						0.922222	0.916667	0.917526	0.928571	0.93617	0.743478	0.886228	0.616601	0.714286	0.87234	0.793103	0.913043	0.769231	0.8	0.9	1	1	0.971429	1	1	0.463	0.777	0.752	0.659	0.782		0.704225	0.75
LN	LN+	HRD+	0.458333	0.453608	0.443299	0.455446	0.457447	0.395833	0.409091	0.431373	0.411765	0.416667	0.521552	0.505952	0.509506	0.518293	0.482517	0.586207	0.565217	0.423077	0.48	0.5	0.428571	0.285714	0.411765	0.395349	0.387097
LN	LN-	HRD+	0.541667	0.546392	0.556701	0.544554	0.542553	0.604167	0.590909	0.568627	0.588235	0.583333	0.478448	0.494048	0.490494	0.481707	0.517483	0.413793	0.434783	0.576923	0.52	0.5	0.571429	0.714286	0.588235	0.604651	0.612903
Pam50	Ba	HRD+	0.576471	0.569767	0.547619	0.566667	0.566265	0.764706	0.772727	0.788462	0.788462	0.8	0.508621	0.690476	0.235741	0.5	0.706294	0.464286	0.652174	0.72	0.708333	0.789474	1	1	1	1	1
Pam50	H	HRD+	0.0705882	0.0813953	0.0714286	0.0777778	0.0843373	0.0392157	0.0454545	0.0192308	0.0384615	0.04	0.12069	0.119048	0.155894	0.128049	0.104895	0.25	0.173913	0.12	0.0833333	0.105263	0	0	0	0	0
Pam50	A	HRD+	0.152941	0.127907	0.130952	0.144444	0.13253	0.0784314	0.0681818	0.0961538	0.0769231	0.06	0.137931	0.0297619	0.326996	0.170732	0.020979	0.0714286	0	0	0	0	0	0	0	0	0
Pam50	B	HRD+	0.188235	0.197674	0.238095	0.2	0.204819	0.117647	0.113636	0.0961538	0.0961538	0.1	0.181034	0.130952	0.220532	0.158537	0.153846	0.178571	0.130435	0.16	0.208333	0.105263	0	0	0	0	0
Pam50	N	HRD+	0.0117647	0.0232558	0.0119048	0.0111111	0.0120482	0	0	0	0	0	0.0517241	0.0297619	0.0608365	0.0426829	0.013986	0.0357143	0.0434783	0	0	0	0	0	0	0	0
IntClust	1	HRD+	0.135135	0.144144	0.142857	0.13913	0.148148	0.0103093	0.0227273	0.0288462	0.0283019	0.019802	0.0905172	0.0892857	0.0874525	0.0914634	0.125874	0.0689655	0.0434783	0.0384615	0.04	0.05	0	0	0.0285714	0.0227273	0
IntClust	2	HRD+	0.00900901	0.00900901	0.00892857	0.00869565	0.00925926	0	0	0	0	0	0.00431034	0	0.0380228	0.0182927	0	0.0344828	0.0434783	0	0	0.05	0	0	0	0	0
IntClust	3	HRD+	0.045045	0.027027	0.0535714	0.0347826	0.0277778	0.0515464	0.0340909	0.0288462	0.0283019	0.029703	0.0818966	0.0178571	0.106464	0.0792683	0.013986	0.0689655	0.0869565	0.0384615	0.04	0.05	0	0	0.0285714	0	0
IntClust	4	HRD+	0.0990991	0.117117	0.107143	0.104348	0.111111	0.14433	0.136364	0.105769	0.122642	0.118812	0.116379	0.0952381	0.102662	0.103659	0.0979021	0.0689655	0.0869565	0	0.08	0.1	0.0689655	0	0.0571429	0.0227273	0.03125
IntClust	5	HRD+	0.0540541	0.0540541	0.0535714	0.0521739	0.0555556	0.0206186	0.0113636	0.0192308	0.0188679	0.019802	0.0646552	0.0654762	0.125475	0.0609756	0.048951	0.206897	0.0434783	0.153846	0.12	0	0	0	0	0	0
IntClust	6	HRD+	0.00900901	0.018018	0.0267857	0.0173913	0.0185185	0	0	0	0	0	0.0172414	0.00595238	0.0304183	0.0121951	0	0.0689655	0.0434783	0.0384615	0.08	0.05	0	0	0	0	0
IntClust	7	HRD+	0.027027	0.018018	0.0178571	0.0173913	0.0185185	0.0515464	0.0454545	0.0576923	0.0471698	0.039604	0.0474138	0.0297619	0.0988593	0.0731707	0.020979	0	0	0	0	0	0	0	0	0	0
IntClust	8	HRD+	0.027027	0.018018	0.0178571	0.026087	0.0185185	0	0	0.00961538	0.00943396	0.00990099	0.0517241	0.00595238	0.136882	0.054878	0.020979	0.0344828	0	0	0	0	0	0	0	0	0
IntClust	9	HRD+	0.0720721	0.0720721	0.0892857	0.0782609	0.0740741	0.0618557	0.0454545	0.0480769	0.0471698	0.049505	0.0905172	0.0952381	0.0836502	0.054878	0.104895	0.172414	0.173913	0.115385	0.12	0.15	0.0344828	0.125	0.0571429	0.0454545	0.03125
IntClust	10	HRD+	0.522523	0.522523	0.482143	0.521739	0.518519	0.659794	0.704545	0.701923	0.698113	0.712871	0.435345	0.595238	0.190114	0.45122	0.566434	0.275862	0.478261	0.615385	0.52	0.55	0.896552	0.875	0.828571	0.909091	0.9375
Age	<50	HRD-	0.262443	0.262443	0.266138	0.2625	0.262683	0.310231	0.313099	0.314189	0.309524	0.311037	0.201881	0.200723	0.207801	0.208659	0.208432	0.422222	0.425532	0.405797	0.42446	0.430556	0.208955	0.215247	0.209184	0.203209	0.211055	0.211	0.213	0.21	0.21	0.21	0.397706	0.379464	0.392484
Age	>=50	HRD-	0.737557	0.737557	0.733862	0.7375	0.737317	0.689769	0.686901	0.685811	0.690476	0.688963	0.798119	0.799277	0.792199	0.791341	0.791568	0.577778	0.574468	0.594203	0.57554	0.569444	0.791045	0.784753	0.790816	0.796791	0.788945	0.789	0.787	0.79	0.79	0.79	0.602294	0.620536	0.607516
ER	ER+	HRD-	0.813899	0.813899	0.810142	0.815385	0.812207	0.755776	0.741214	0.766892	0.77551	0.769231	0.811912	0.815552	0.787724	0.799158	0.804632	0.711111	0.723404	0.724638	0.726619	0.715278						0.879	0.898	0.909	0.919	0.917	0.640385	0.68764	0.665966
ER	ER-	HRD-	0.186101	0.186101	0.189858	0.184615	0.187793	0.244224	0.258786	0.233108	0.22449	0.230769	0.188088	0.184448	0.212276	0.200842	0.195368	0.288889	0.276596	0.275362	0.273381	0.284722						0.121	0.102	0.091	0.081	0.083	0.359615	0.31236	0.334034
Her2	Her2+	HRD-	0.227979	0.227979	0.224739	0.227431	0.227194	0.188119	0.191693	0.192568	0.193878	0.190635	0.128527	0.12598	0.121483	0.129886	0.12886	0.414815	0.425532	0.427536	0.431655	0.423611						0.103	0.102	0.102	0.1	0.102	0.284884	0.319728	0.306554
Her2	Her2-	HRD-	0.772021	0.772021	0.775261	0.772569	0.772806	0.811881	0.808307	0.807432	0.806122	0.809365	0.871473	0.87402	0.878517	0.870114	0.87114	0.585185	0.574468	0.572464	0.568345	0.576389						0.897	0.898	0.898	0.9	0.898	0.715116	0.680272	0.693446
PR	PR+	HRD-	0.72137	0.72104	0.719527	0.72242	0.71967	0.653199	0.637255	0.6609	0.66899	0.660959	0.568652	0.56962	0.544757	0.556825	0.562945											0.739	0.751	0.768	0.778	0.773	0.543186	0.596413	0.572327
PR	PR-	HRD-	0.27863	0.27896	0.280473	0.27758	0.28033	0.346801	0.362745	0.3391	0.33101	0.339041	0.431348	0.43038	0.455243	0.443175	0.437055											0.261	0.249	0.232	0.222	0.227	0.456814	0.403587	0.427673
Grade	I	HRD-						0.096	0.09375	0.0946502	0.0991736	0.097561	0.0967953	0.0973618	0.0962815	0.0938673	0.0957973											0.104	0.103	0.108	0.111	0.109	0.0237154	0.0275862	0.025974
Grade	II	HRD-						0.356	0.347656	0.366255	0.367769	0.365854	0.427731	0.431533	0.411023	0.416145	0.425216	0.414815	0.425532	0.405797	0.410072	0.416667	0.120603	0.109091	0.119171	0.130435	0.122449	0.54	0.559	0.575	0.579	0.582	0.448617	0.473563	0.467532
Grade	III	HRD-						0.548	0.558594	0.539095	0.533058	0.536585	0.475474	0.471106	0.492696	0.489987	0.478986	0.585185	0.574468	0.594203	0.589928	0.583333	0.879397	0.890909	0.880829	0.869565	0.877551	0.355	0.338	0.317	0.31	0.309	0.527668	0.498851	0.506494
LN	LN+	HRD-	0.524962	0.525758	0.527273	0.525915	0.524887	0.568182	0.561111	0.560694	0.566474	0.5625	0.473354	0.476793	0.474425	0.475646	0.479216	0.503704	0.510638	0.536232	0.52518	0.520833	0.33	0.343891	0.329897	0.32973	0.335025
LN	LN-	HRD-	0.475038	0.474242	0.472727	0.474085	0.475113	0.431818	0.438889	0.439306	0.433526	0.4375	0.526646	0.523207	0.525575	0.524354	0.520784	0.496296	0.489362	0.463768	0.47482	0.479167	0.67	0.656109	0.670103	0.67027	0.664975
Pam50	Ba	HRD-	0.108108	0.10828	0.112698	0.105769	0.110935	0.12	0.151515	0.104839	0.104839	0.111111	0.113908	0.110708	0.152118	0.13096	0.117998	0.20155	0.179104	0.159091	0.165414	0.173913	0.761194	0.784753	0.755102	0.743316	0.758794
Pam50	H	HRD-	0.0858506	0.0843949	0.0857143	0.0849359	0.0839937	0.064	0.0606061	0.0725806	0.0645161	0.0634921	0.126495	0.126437	0.120668	0.125528	0.127533	0.232558	0.246269	0.257576	0.263158	0.253623	0.149254	0.134529	0.153061	0.160428	0.150754
Pam50	A	HRD-	0.538951	0.542994	0.54127	0.543269	0.540412	0.52	0.5	0.516129	0.524194	0.52381	0.405916	0.406534	0.379332	0.391672	0.401669	0.147287	0.156716	0.159091	0.157895	0.152174	0	0	0	0	0
Pam50	B	HRD-	0.244833	0.243631	0.238095	0.24359	0.242472	0.28	0.272727	0.290323	0.290323	0.285714	0.263688	0.265578	0.258665	0.262523	0.261621	0.364341	0.365672	0.363636	0.353383	0.362319	0.00497512	0.0044843	0.00510204	0.00534759	0.00502513
Pam50	N	HRD-	0.0222576	0.0207006	0.0222222	0.0224359	0.022187	0.016	0.0151515	0.016129	0.016129	0.015873	0.0899937	0.0907441	0.0892169	0.089318	0.09118	0.0542636	0.0522388	0.0606061	0.0601504	0.057971	0.0845771	0.0762332	0.0867347	0.0909091	0.0854271
IntClust	1	HRD-	0.071991	0.0708661	0.0709459	0.0711864	0.0706278	0.07	0.0647249	0.0648464	0.0652921	0.0675676	0.0677116	0.0687161	0.0677749	0.0685508	0.0659145	0.0666667	0.070922	0.0724638	0.0719424	0.0694444	0.0103627	0.00934579	0.00534759	0.00561798	0.0105263
IntClust	2	HRD-	0.0348706	0.0348706	0.0349099	0.0350282	0.0347534	0.00333333	0.00323625	0.00341297	0.00343643	0.00337838	0.0426332	0.0415913	0.0377238	0.0396873	0.0409739	0.0740741	0.070922	0.0797101	0.0791367	0.0694444	0	0	0	0	0
IntClust	3	HRD-	0.181102	0.183352	0.18018	0.183051	0.182735	0.166667	0.168285	0.177474	0.178694	0.175676	0.157994	0.161543	0.155371	0.155141	0.159739	0.037037	0.035461	0.0434783	0.0431655	0.0416667	0.0207254	0.0186916	0.0160428	0.0224719	0.0210526
IntClust	4	HRD-	0.151856	0.149606	0.150901	0.151412	0.150224	0.193333	0.194175	0.208191	0.202749	0.202703	0.159248	0.159735	0.162404	0.158749	0.158551	0.0814815	0.0780142	0.0942029	0.0791367	0.0763889	0.259067	0.242991	0.26738	0.286517	0.268421
IntClust	5	HRD-	0.0832396	0.0832396	0.0833333	0.0836158	0.0829596	0.11	0.110032	0.112628	0.113402	0.111486	0.101567	0.10006	0.0920716	0.100421	0.10095	0.259259	0.283688	0.268116	0.273381	0.284722	0.0103627	0.00934579	0.0106952	0.011236	0.0105263
IntClust	6	HRD-	0.0629921	0.0618673	0.0608108	0.0621469	0.0616592	0.0133333	0.012945	0.0136519	0.0137457	0.0135135	0.0501567	0.0500301	0.0485934	0.0493085	0.0498812	0.0962963	0.0992908	0.101449	0.0935252	0.0972222	0	0	0	0	0
IntClust	7	HRD-	0.0989876	0.100112	0.100225	0.100565	0.0997758	0.143333	0.142395	0.143345	0.147766	0.148649	0.104702	0.10428	0.0971867	0.0998196	0.103919	0.0592593	0.0567376	0.057971	0.057554	0.0555556	0	0	0	0	0
IntClust	8	HRD-	0.145107	0.146232	0.146396	0.145763	0.14574	0.14	0.135922	0.139932	0.140893	0.138514	0.170533	0.170585	0.158568	0.165364	0.166865	0.0814815	0.0851064	0.0869565	0.0863309	0.0833333	0.00518135	0.0046729	0.00534759	0.00561798	0.00526316
IntClust	9	HRD-	0.0686164	0.0686164	0.0664414	0.0677966	0.0683857	0.0666667	0.0711974	0.0716724	0.0721649	0.0709459	0.0721003	0.0723327	0.07289	0.076368	0.0718527	0.103704	0.106383	0.115942	0.115108	0.111111	0.0621762	0.0560748	0.0588235	0.0617978	0.0631579
IntClust	10	HRD-	0.101237	0.101237	0.105856	0.099435	0.103139	0.0933333	0.0970874	0.0648464	0.0618557	0.0675676	0.0733542	0.0711272	0.107417	0.0865905	0.0813539	0.140741	0.113475	0.0797101	0.100719	0.111111	0.632124	0.658879	0.636364	0.606742	0.621053
*Blank cells indicate that the corresponding clinical information is not available for this cohort.

## Sheet: Supplementary Table S7
Supplementary Table 7: P values from Pearson’s Chi-squared test to assess the correlation between clinical information and HRD+/– status in different cohorts.
cohort	type	trueHRD	CNA	ASCN	SNV	SNV+CNA	SNV+ASCN
TCGA	Age	0.025	0.014	0.014	0.088	0.016	0.014
	ER	0	0	0	0	0	0
	Her2	0.628	0.354	0.354	0.709	0.414	0.419
	PR	0	0	0	0	0	0
	Grade
	LN	0.266	0.266	0.223	0.151	0.225	0.265
	Pam50	0	0	0	0	0	0
	IntClust	0	0	0	0	0	0
ICGC	Age	0.001	0	0	0	0	0
	ER	0	0	0	0	0	0
	Her2	0.018	0.002	0	0.001	0.001	0.001
	PR	0	0	0	0	0	0
	Grade	0	0	0	0	0	0
	LN	0.197	0.05	0.1	0.142	0.074	0.103
	Pam50	0	0	0	0	0	0
	IntClust	0	0	0	0	0	0
METABRIC	Age	0.001	0	0	0.076	0.042	0.023
	ER	0	0	0	0	0	0
	Her2	0.691	0.124	0.42	0.548	0.015	0.03
	PR	0	0	0	0.002	0	0
	Grade	0	0	0	0	0	0
	LN	0.001	0.193	0.522	0.324	0.337	1
	Pam50	0	0	0	0.002	0	0
	IntClust	0	0	0	0.001	0	0
TransNEO	Age	1	0.466	0.525	0.078	0.505	0.729
	ER	0.578	0.273	0.035	0.041	0.027	0.091
	Her2	1	0.237	0.039	0.042	0.019	0.035
	PR
	Grade	0.272	0.06	0.004	0.142	0.077	0.013
	LN	0.317	0.547	0.794	0.398	0.842	1
	Pam50	0.116	0.041	0	0	0	0
	IntClust	0.032	0.565	0.001	0	0	0
SCAN-B	Age	0	0.198	0.143	0.249	0.149	0.295
	ER
	Her2
	PR
	Grade	0	0.098	0.688	0.191	0.024	0.075
	LN	0.96	0.414	1	0.464	0.523	0.716
	Pam50
	IntClust
GEL	Age	0.008	0.026	0.001	0.001	0.006	0.001
	ER	0	0	0	0	0	0
	Her2	0.053	0.364	0.224	0.309	0.853	0.378
	PR	0	0	0	0	0	0
	Grade	0	0	0	0	0	0
	LN
	Pam50
	IntClust
MyBrCa	Age	NA	NA	NA	0.05	0.52	NA
	ER	NA	NA	NA	0	0	NA
	Her2	NA	NA	NA	0	0.001	NA
	PR	NA	NA	NA	0	0	NA
	Grade	NA	NA	NA	0.004	0.007	NA
	LN
	Pam50
	IntClust
*Blank cells indicate that the corresponding clinical information is not available for this cohort.

## Sheet: Supplementary Table S8
Supplementary Table 8: The proportions of predicted HRD status in triple-negative breast cancer (TNBC) and ER-positive samples based on the fifth model across various cohorts.
	TNBC		ER+
	HRD+	HRD-	HRD+	HRD-
TCGA	0.379	0.621	0.06	0.94
ICGC	0.628	0.372	0.061	0.939
METABRIC	0.326	0.674	0.034	0.966
TransNEO	0.243	0.757	0.088	0.912
SCAN-B	0.139	0.861	NA	NA
GEL	0.613	0.387	0.101	0.899
MyBrCa	0.252	0.748	0.048	0.952

## Sheet: Supplementary Table S9
Supplementary Table 9: Odds ratios from Fisher's exact test to detect associations between somatic mutations and predicted HRD status,
and proportions of somatic mutations in tumours stratified based on the BRCA1/2 status (true label) and the predicted HRD-positive (HRD+) and HRD-negative (HRD–) status
across five models in the combined TCGA and ICGC cohorts, corresponding to Supplementary Figure 11.
						true label				CNA				ASCN				SNV				SNV+CNA				SNV+ASCN
	Odds ratios from Fisher's exact test					HRD+		HRD–		HRD+		HRD–		HRD+		HRD–		HRD+		HRD–		HRD+		HRD–		HRD+		HRD–
gene	CNA	ASCN	SNV	SNV+CNA	SNV+ASCN	wt	mut	wt	mut	wt	mut	wt	mut	wt	mut	wt	mut	wt	mut	wt	mut	wt	mut	wt	mut	wt	mut	wt	mut
DPYD	32.8091	20.997	31.3347	30.4695	32.6184	0.954	0.046	0.998	0.002	0.948	0.052	0.998	0.002	0.95	0.05	0.998	0.002	0.95	0.05	0.998	0.002	0.951	0.049	0.998	0.002	0.948	0.052	0.998	0.002
BRCA2	12.0779	11.2876	10.0999	9.80746	10.5351	0.855	0.145	1	0	0.89	0.11	0.99	0.01	0.89	0.11	0.989	0.011	0.899	0.101	0.989	0.011	0.901	0.099	0.989	0.011	0.896	0.104	0.989	0.011
BRCA1	9.20931	9.79529	10.1705	8.53234	9.15402	0.87	0.13	1	0	0.914	0.086	0.99	0.01	0.91	0.09	0.99	0.01	0.913	0.087	0.991	0.009	0.919	0.081	0.99	0.01	0.915	0.085	0.99	0.01
SETDB1	6.56906	8.67743	7.8062	9.5138	8.12652	0.954	0.046	0.997	0.003	0.952	0.048	0.992	0.008	0.945	0.055	0.993	0.007	0.95	0.05	0.993	0.007	0.946	0.054	0.994	0.006	0.948	0.052	0.993	0.007
DCC	6.93576	5.57775	6.61661	6.42964	6.89444	0.939	0.061	0.993	0.007	0.924	0.076	0.988	0.012	0.93	0.07	0.987	0.013	0.927	0.073	0.988	0.012	0.928	0.072	0.988	0.012	0.924	0.076	0.988	0.012
EPHA3	5.55134	5.89699	7.21267	6.00645	5.51869	0.931	0.069	0.993	0.007	0.938	0.062	0.988	0.012	0.935	0.065	0.988	0.012	0.931	0.069	0.99	0.01	0.937	0.063	0.989	0.011	0.938	0.062	0.988	0.012
TP53	3.94982	4.139	4.2814	4.49629	4.19099	0.389	0.611	0.738	0.262	0.367	0.633	0.696	0.304	0.355	0.645	0.695	0.305	0.353	0.647	0.701	0.299	0.345	0.655	0.704	0.296	0.355	0.645	0.698	0.302
GATA3	0.263681	0.242029	0.251685	0.211516	0.226578	0.947	0.053	0.864	0.136	0.962	0.038	0.869	0.131	0.965	0.035	0.87	0.13	0.963	0.037	0.868	0.132	0.969	0.031	0.867	0.133	0.967	0.033	0.868	0.132
PIK3CA	0.234511	0.163664	0.21105	0.172072	0.163223	0.916	0.084	0.641	0.359	0.89	0.11	0.656	0.344	0.92	0.08	0.653	0.347	0.899	0.101	0.653	0.347	0.915	0.085	0.649	0.351	0.919	0.081	0.65	0.35
MAP3K1	0.245413	0.151566	0.285568	0.179761	0.142109	0.985	0.015	0.9	0.1	0.976	0.024	0.91	0.09	0.985	0.015	0.909	0.091	0.972	0.028	0.91	0.09	0.982	0.018	0.908	0.092	0.986	0.014	0.908	0.092
CDH1	0.179389	0.15034	0.13536	0.131636	0.140876	0.969	0.031	0.857	0.143	0.976	0.024	0.88	0.12	0.98	0.02	0.88	0.12	0.982	0.018	0.879	0.121	0.982	0.018	0.878	0.122	0.981	0.019	0.879	0.121
*wt = wild-type
*mut = mutant

## Sheet: Supplementary Table S10
Supplementary Table 10: Odds ratios and FRD adjusted probabilities from Fisher's exact test to detect associations between copy number gains and predicted HRD status,
across five models in the combined TCGA and ICGC cohorts.
gene	Odds ratio					adjusted p-value
	CNA	ASCN	SNV	SNV+CNA	SNV+ASCN	CNA	ASCN	SNV	SNV+CNA	SNV+ASCN
MYC	4.5139	4.25005	3.84567	4.40895	4.31603	5.2822e-10	5.17209e-09	9.40614e-09	1.19276e-10	1.25956e-09
WNK1	2.67471	2.81607	2.84696	2.8692	2.90885	1.14021e-06	4.61063e-07	4.56105e-08	2.29973e-08	3.95068e-08
KLF6	2.69674	2.69349	2.70753	2.84523	2.87878	5.6124e-07	1.62018e-06	3.37094e-07	2.72559e-08	4.67977e-08
RAD52	2.6107	2.7435	2.78098	2.80391	2.83832	2.96897e-06	1.26715e-06	1.2619e-07	6.3854e-08	1.11559e-07
GATA3	2.63556	2.55599	2.6469	2.78061	2.81121	1.58433e-06	8.17349e-06	6.53814e-07	5.5743e-08	1.41844e-07
KDM5A	2.58221	2.79522	2.75182	2.77486	2.80806	4.46211e-06	6.93396e-07	1.94051e-07	9.85466e-08	1.722e-07
CCND2	2.47817	2.56242	2.62498	2.65135	2.66854	1.6891e-05	1.1868e-05	1.19679e-06	6.17801e-07	1.10269e-06
COX6C	3.14732	2.9356	3.04283	3.14453	3.16878	2.78954e-06	2.90025e-05	3.07752e-06	9.3014e-07	1.84279e-06
PABPC1	3.12721	2.91689	3.02328	3.1243	3.14853	2.81682e-06	4.36729e-05	4.72522e-06	9.52799e-07	2.84728e-06
UBR5	2.88894	2.69476	2.92255	3.1488	3.03718	2.20938e-05	0.000207179	8.79071e-06	6.57654e-07	5.44614e-06
TNFSF10	2.4231	2.35321	2.45165	2.55135	2.51107	2.17133e-05	0.000145681	9.31391e-06	2.03222e-06	6.04598e-06
RAD21	2.70882	2.63516	2.74403	3.08055	2.97085	0.000126299	0.000440556	5.13939e-05	1.52884e-06	1.24493e-05
MECOM	2.43197	2.43242	2.39433	2.49206	2.45219	2.86313e-05	5.60937e-05	2.14605e-05	4.65864e-06	1.97223e-05
NDRG1	3.12473	2.82517	2.83384	2.93125	2.81062	1.94275e-06	5.52393e-05	1.11463e-05	3.39629e-06	2.73841e-05
RECQL4	2.97166	2.92265	2.82828	2.69577	2.77811	5.56469e-06	2.06142e-05	1.07475e-05	3.43444e-05	2.77749e-05
REL	2.21235	2.13465	2.28862	2.45212	2.37043	0.00032249	0.0014657	4.76558e-05	2.91778e-06	2.8687e-05
EXT1	2.55698	2.58508	2.59709	2.90598	2.79333	0.000359594	0.000506234	0.000148504	7.15715e-06	3.90089e-05
RTN4	2.1793	2.13314	2.23672	2.39724	2.3121	0.000360367	0.00145671	0.000106029	6.93517e-06	4.75699e-05
BCL11A	2.18499	2.08561	2.24175	2.38061	2.31774	0.000363003	0.00234672	0.000109138	1.06389e-05	4.7992e-05
XPO1	2.14632	2.06939	2.22182	2.38067	2.29919	0.000727115	0.00325462	0.000156945	1.07345e-05	7.00019e-05
XRN1	2.2857	2.25992	2.38916	2.31312	2.30608	0.000110061	0.000315496	1.98898e-05	4.1437e-05	7.64756e-05
FANCL	2.1793	2.13314	2.20388	2.36163	2.27649	0.000360367	0.00145671	0.00016711	1.14584e-05	7.67934e-05
ATR	2.2819	2.25618	2.38518	2.30925	2.30225	0.000112058	0.000318786	1.98898e-05	4.15601e-05	7.78414e-05
CHD4	2.14875	2.08424	2.22564	2.31086	2.31077	0.00126848	0.00701635	0.000274093	6.44217e-05	0.000121257
TFDP1	2.22534	2.25958	2.30437	2.35502	2.32239	0.00122295	0.00143631	0.00029423	0.000101987	0.000318087
FXR1	2.33845	2.2034	2.24918	2.22687	2.23483	9.69496e-05	0.000986635	0.0001633	0.000201596	0.000355546
TFDP2	2.17838	2.14913	2.27953	2.21018	2.19803	0.000543158	0.00153207	7.52383e-05	0.000152044	0.000386361
CUL4A	2.24571	2.31179	2.23077	2.28144	2.30906	0.00106922	0.000846052	0.000697601	0.000348161	0.000450116
RASA2	2.15521	2.1628	2.25601	2.22251	2.17475	0.000767354	0.0013907	0.000108994	0.000138197	0.0005502
FBXO11	1.95518	1.90431	2.111	2.21082	2.12359	0.010054	0.0365655	0.000757546	0.00013494	0.000812163
PIK3CA	2.26822	2.13892	2.18273	2.2163	2.16901	0.00025461	0.00238035	0.000405319	0.000226894	0.000880638
IRS2	2.08819	2.07931	2.16501	2.21501	2.23523	0.00515217	0.0127502	0.00135442	0.000503921	0.000932591
DMC1	2.5636	2.25039	2.40965	2.18865	2.20283	1.20978e-05	0.00120656	5.22633e-05	0.000970584	0.00131611
TBL1XR1	2.11246	2.15656	2.14561	2.12587	2.1305	0.00180131	0.0016522	0.000839417	0.000746051	0.00131611
ERCC5	2.08154	2.06222	2.13219	2.15544	2.19591	0.00673932	0.0130982	0.0019672	0.00112417	0.00135784
ING1	2.18797	2.21643	2.1195	2.16894	2.18797	0.00141784	0.00240611	0.00284059	0.0010795	0.00142934
APC	0.420989	0.391255	0.424962	0.460792	0.380238	0.0130845	0.0066372	0.0073963	0.0482091	0.00152634
MEF2C	0.3978	0.362253	0.381801	0.409512	0.353758	0.0157965	0.00725471	0.00257351	0.0127991	0.00164285
MSH2	1.96125	1.86286	2.06802	2.16636	2.07883	0.00989819	0.0523884	0.00159254	0.000213716	0.00169931
EP300	2.41466	2.29903	2.40025	2.23593	2.18844	9.55413e-05	0.000832952	8.55491e-05	0.00068306	0.00213823
MCC	0.453282	0.405219	0.441722	0.478323	0.392904	0.0645062	0.0114284	0.0165574	0.0993792	0.00268265
ZNF521	1.871	1.867	2.21094	2.04277	2.0924	0.049648	0.0877659	0.000340314	0.0030616	0.00287528
RBX1	2.36906	2.25318	2.35693	2.19733	2.14787	0.000218742	0.00133095	0.000139612	0.00104554	0.00327816
MSH6	1.91154	1.81412	2.01671	2.11315	2.02584	0.0196221	0.0981064	0.00328509	0.000652686	0.00359366
EPHA1	1.94054	1.91811	2.09931	2.03913	2.08743	0.0290624	0.0567492	0.00234774	0.00428882	0.00376989
ARFGAP3	2.3037	2.15303	2.42612	2.14463	2.14757	0.000473154	0.00570508	6.74447e-05	0.00212406	0.00407363
SOX2	2.12582	2.05105	2.05494	2.03973	2.03536	0.00155865	0.00655417	0.00316778	0.00281508	0.0050239
KIAA1549	1.78767	1.75289	2.12276	2.01314	2.03879	0.171717	0.345858	0.0011336	0.00430009	0.00528942
H3F3B	2.01606	2.01253	2.12172	2.23689	2.07393	0.017085	0.0236778	0.00262012	0.000625717	0.00625983
RASA1	0.419824	0.390015	0.406142	0.435378	0.378819	0.0374555	0.0270151	0.0091927	0.0409221	0.00639468
FOXL2	1.93769	1.94999	2.08544	1.9803	2.00534	0.0188194	0.0253931	0.00154564	0.00564516	0.00700032
PDCD1LG2	2.0103	1.85921	1.89496	2.07351	2.09873	0.0234145	0.247991	0.0799637	0.00594868	0.00729765
RAD54B	2.29316	2.14735	2.18082	2.25747	2.22719	0.0034091	0.0228237	0.00931713	0.00271313	0.00733253
CSNK1G3	0.500897	0.416927	0.466765	0.503376	0.420436	0.237544	0.0146177	0.0417098	0.168745	0.00820926
CANT1	2.00067	2.05284	2.04963	2.16081	2.05763	0.0172711	0.0163451	0.00747631	0.00139343	0.00853182
ZFP36L1	0.472924	0.404235	0.50289	0.488471	0.415451	0.125059	0.0107091	0.183548	0.122748	0.0087829
STRA13	1.92016	1.92574	2.09752	2.15135	2.04759	0.0466141	0.0659113	0.00378178	0.00146083	0.00891778
ASPSCR1	1.917	1.92261	2.09402	2.14775	2.04421	0.0468466	0.0660415	0.00379549	0.00147645	0.0089785
JMY	0.414571	0.381537	0.401555	0.432003	0.371487	0.0551115	0.0272929	0.0135099	0.0603986	0.00936846
TSHR	0.469165	0.395027	0.442139	0.460752	0.410526	0.1055	0.00836774	0.0242736	0.0511375	0.00969689
PIK3CB	1.92606	1.90635	2.0421	1.94065	1.96265	0.0188564	0.0365655	0.00317101	0.0109239	0.0103225
BRAF	1.78839	1.79943	2.02138	1.96735	1.98877	0.167786	0.187884	0.00473496	0.00836865	0.0103372
JAK2	2.00603	1.8838	1.91774	2.04359	2.06722	0.0235931	0.173095	0.0564881	0.00851494	0.0105152
MLH3	0.451741	0.400685	0.469012	0.445835	0.413098	0.0542893	0.0132163	0.0756933	0.0267498	0.0108409
YBX3	1.97968	1.80173	1.97632	2.11208	2.02219	0.0206175	0.346087	0.0148891	0.00201285	0.0109006
CD274	1.98086	1.85921	1.86873	2.04449	2.06726	0.034763	0.247991	0.0868929	0.00901072	0.0109876
RAD51B	0.488838	0.401045	0.503252	0.488835	0.416004	0.180794	0.010155	0.233182	0.119773	0.0117035
ZNF750	1.97538	2.01991	2.08214	2.13632	2.03072	0.0245063	0.0174942	0.00383688	0.00204781	0.0122149
LRPPRC	1.98162	1.7669	1.94938	1.97989	1.95355	0.00840606	0.20886	0.00831703	0.00481959	0.0122334
PIK3R1	0.413634	0.377201	0.400436	0.432803	0.367512	0.0782289	0.0533674	0.0195837	0.0865036	0.0126381
C17orf70	1.9014	1.94571	2.05834	2.11104	2.00963	0.0647991	0.0481089	0.0055689	0.00297252	0.01293
TRIM24	1.76447	1.72877	2.0442	1.94181	1.96109	0.229384	0.453517	0.00342168	0.0119765	0.0149848
CREB3L2	1.72694	1.65565	2.03006	1.92984	1.9471	0.325174	1	0.00365638	0.0126459	0.0159237
VIM	1.80101	1.88261	1.97156	2.04468	1.9403	0.119197	0.0624356	0.00835615	0.00243535	0.0177926
MKL1	2.26946	2.09653	2.19995	2.0554	2.00486	0.000644841	0.0113827	0.00135442	0.00608747	0.0178875
ACTG1	1.87698	1.91766	2.03214	2.0845	1.98289	0.0683595	0.0667306	0.0079744	0.00320521	0.0182477
MYH9	2.29319	1.99296	2.19426	2.05128	2.02238	0.000702653	0.0414595	0.00161834	0.00926593	0.0194849
PTPRF	1.8534	1.81458	1.94676	1.91007	1.91871	0.0555719	0.138062	0.0098237	0.0162314	0.0216141
FANCI	2.08056	1.95458	1.87832	2.04576	1.94697	0.0034908	0.0396658	0.0405379	0.00375039	0.0219869
CHD1	0.48095	0.427586	0.436926	0.461427	0.412653	0.313542	0.0885987	0.028357	0.0834263	0.0220009
ZFP36L2	1.92181	1.71079	1.95701	1.92328	1.89488	0.0223952	0.463943	0.00809452	0.0126138	0.0240953
SRSF2	1.95911	2.00697	1.95451	2.11694	1.95911	0.0252275	0.0237442	0.0216758	0.00289357	0.0249073
PLXNB2	2.36004	2.1139	2.23675	2.0527	2.00659	0.000360367	0.0151253	0.00140446	0.00923458	0.0262377
HLA-B	1.69747	1.71851	1.87774	1.9667	1.88855	0.388269	0.404054	0.0250491	0.00578936	0.0277661
MFNG	2.25108	1.99738	2.15487	1.98893	1.96556	0.000782221	0.0285692	0.00234774	0.0138714	0.0282763
TOM1	2.19879	1.99589	2.13677	2.0541	1.97103	0.00200262	0.0343898	0.00302876	0.00769389	0.0334068
BCL6	2.04741	1.86801	1.93302	1.96916	1.91094	0.00447642	0.0854621	0.016564	0.0100046	0.0340285
CHEK2	2.09461	1.95962	2.17449	1.96287	1.93517	0.00481613	0.0450103	0.00096478	0.016398	0.0341101
LPP	2.03259	1.90408	1.91932	1.95559	1.8969	0.00599967	0.0601344	0.021923	0.00998866	0.0341777
NR2F2	2.14373	1.98786	1.91388	1.97739	1.90774	0.00125983	0.0171245	0.0230675	0.00911878	0.0345532
NF2	2.1271	1.913	2.12345	1.96701	1.94038	0.00251843	0.0682978	0.00219388	0.0168184	0.0348213
MCM3	1.76561	1.74509	1.94589	1.96211	1.87242	0.161512	0.371452	0.0109504	0.00701136	0.0358178
MAP3K13	1.9748	1.8991	1.9157	1.95192	1.89299	0.0130477	0.0488932	0.0234202	0.0106129	0.0359166
HIST1H3D	1.81231	1.75486	1.79982	1.93043	1.87568	0.0902966	0.287777	0.101607	0.0137526	0.0361962
ZNRF3	2.13113	1.94254	2.15542	1.94891	1.92044	0.00250354	0.0503638	0.001109	0.0181824	0.0375424
CHD2	2.14855	1.96859	1.84998	1.95836	1.88747	0.0012547	0.023661	0.0618361	0.00996532	0.037763
CYTH4	2.25751	1.97224	2.10099	1.96582	1.94171	0.000710925	0.0397618	0.00367933	0.0254471	0.0387154
YBX1	1.78546	1.78941	1.92113	1.843	1.84821	0.110872	0.192424	0.0142773	0.0330318	0.0444321
RNF213	1.85795	1.89766	1.90644	2.0093	1.90951	0.0903231	0.0884193	0.0405661	0.00901072	0.0473118
EWSR1	2.07848	1.91912	2.13028	1.92441	1.89652	0.00539015	0.0672538	0.00216303	0.0332153	0.0514831
TRERF1	1.78461	1.71082	1.91049	1.92857	1.83813	0.122501	0.412621	0.0167085	0.0106227	0.0531481
NFIB	1.94163	1.74487	1.82794	1.82237	1.93811	0.0507136	0.854351	0.169684	0.150691	0.0531692
MPL	1.77286	1.73194	1.88364	1.83104	1.83543	0.142006	0.34459	0.0270489	0.0427049	0.0578638
NBN	1.9259	1.84644	1.98979	2.04684	2.00601	0.164432	0.436847	0.058139	0.0249104	0.0646338
PCBP1	1.72084	1.70833	1.86447	1.91186	1.82362	0.28407	0.502427	0.0316519	0.0143673	0.0667499
NEDD4L	1.70547	1.7652	2.07172	1.90057	1.94325	1	0.850235	0.0104299	0.0920603	0.0688187
CCND3	1.77078	1.74159	1.89469	1.91202	1.82346	0.164733	0.314578	0.0234202	0.0150497	0.0731741
ETV6	1.83954	1.68598	1.89246	1.92294	1.88057	0.132096	1	0.0495133	0.029514	0.0737845
TNPO1	0.465202	0.435453	0.446389	0.479751	0.418933	0.355009	0.212952	0.0929069	0.356023	0.0740576
TFEB	1.77898	1.68983	1.88475	1.90199	1.81397	0.129296	0.548732	0.0238657	0.0152969	0.074289
TPMT	1.74049	1.72992	1.86002	1.92967	1.8482	0.331358	0.453517	0.050441	0.0162314	0.0786417
NCK1	1.89029	1.71217	1.89414	1.80421	1.81628	0.0339875	0.498605	0.0231094	0.067675	0.0882872
ETV5	1.89208	1.8162	1.83935	1.8756	1.81509	0.0359175	0.165172	0.0599117	0.0284268	0.0934165
HIST1H3J	1.70023	1.68204	1.73379	1.86014	1.80261	0.382641	0.670982	0.242556	0.0366077	0.0941705
CLCN2	1.89317	1.81819	1.83993	1.87577	1.81622	0.0364771	0.129448	0.0611327	0.0289481	0.0943571
EIF4G1	1.89317	1.81819	1.83993	1.87577	1.81622	0.0364771	0.129448	0.0611327	0.0289481	0.0943571
EIF4A2	1.88683	1.81015	1.83587	1.87252	1.8108	0.036978	0.170358	0.0614538	0.0291132	0.0954238
RFC4	1.88683	1.81015	1.83587	1.87252	1.8108	0.036978	0.170358	0.0614538	0.0291132	0.0954238
TERT	1.76337	1.72303	1.86584	1.98619	1.88125	0.410233	0.745772	0.067282	0.0150497	0.0954238
CRBN	1.85087	1.9117	1.92456	1.87063	1.85087	0.0988931	0.0676697	0.0254135	0.0512558	0.096702
HSP90AB1	1.72508	1.71905	1.87274	1.891	1.80193	0.297812	0.412621	0.031916	0.0207587	0.0977353
NFKBIE	1.72508	1.71905	1.87274	1.891	1.80193	0.297812	0.412621	0.031916	0.0207587	0.0977353
ERBB2IP	0.473961	0.434699	0.425003	0.483045	0.417555	0.679145	0.406301	0.0600216	0.505736	0.102001
LNPEP	0.50686	0.477187	0.478933	0.505226	0.456852	0.620765	0.412621	0.170851	0.449353	0.108581
LRP6	1.87581	1.71459	1.93254	1.91424	1.8667	0.109593	0.905379	0.0308128	0.0351402	0.11453
FANCD2	1.9415	1.92898	1.90592	1.87915	1.83647	0.0302554	0.0569885	0.0308128	0.0437081	0.115708
VHL	1.93846	1.92598	1.90292	1.87619	1.83358	0.0303735	0.0570742	0.0309852	0.0438773	0.115723
MAX	0.560096	0.472225	0.564799	0.570572	0.477505	1	0.167286	1	1	0.124495
HLA-A	1.60276	1.61661	1.69433	1.81848	1.78161	1	1	0.335541	0.052643	0.125337
MED23	1.67985	1.6261	1.86775	1.93211	1.81241	0.964393	1	0.0638108	0.0200673	0.139344
CDKN1B	1.8735	1.70959	1.98432	1.91301	1.86435	0.13276	1	0.0189772	0.0425014	0.139344
STAG1	1.91618	1.73301	1.87417	1.78558	1.79502	0.0298716	0.455451	0.0380105	0.109569	0.141947
SRGAP3	1.80279	1.88924	1.9211	1.89414	1.80279	0.157911	0.0784063	0.0290406	0.0314449	0.154111
MSH3	0.508698	0.476573	0.47403	0.507449	0.44999	0.896163	0.590034	0.183548	0.648752	0.156562
JAGN1	1.87238	1.88561	1.86779	1.84185	1.7983	0.0626736	0.0814712	0.058139	0.0619077	0.159697
ROS1	1.5806	1.54744	1.8365	1.95046	1.82688	1	1	0.10497	0.0230575	0.159697
OGG1	1.87238	1.88561	1.91494	1.88805	1.7983	0.0626736	0.0814712	0.0306033	0.0330318	0.159697
MAP3K1	0.546262	0.49668	0.492682	0.531379	0.473389	1	0.651952	0.1978	0.869067	0.175378
GOLGA5	0.523769	0.485665	0.517136	0.536449	0.49255	0.624405	0.248034	0.262257	0.490877	0.18132
PCSK6	2.0001	1.87312	1.88134	1.85234	1.77884	0.0135776	0.101489	0.0496799	0.0557759	0.197921
CLSPN	1.73061	1.69485	1.81065	1.78365	1.77277	0.363373	0.854044	0.0987328	0.116788	0.207855
SETBP1	1.62421	1.5761	2.00554	1.78054	1.80887	1	1	0.0132088	0.206579	0.216057
HES1	1.91749	1.79415	1.7729	1.85254	1.74847	0.025789	0.21889	0.142829	0.0383787	0.220437
CNOT4	1.57105	1.51918	1.8604	1.73375	1.74026	1	1	0.0333141	0.1673	0.221128
SDHA	1.68766	1.64245	1.79043	1.85759	1.80004	0.898879	1	0.205392	0.0717795	0.226563
RAD54L	1.72774	1.68035	1.82144	1.75175	1.74701	0.3088	0.724158	0.0618361	0.131887	0.233165
PIK3R3	1.72508	1.67778	1.81863	1.74903	1.74433	0.309055	0.726461	0.0621217	0.132952	0.233165
CCNE1	1.68108	1.56067	1.72865	1.72779	1.7386	0.52259	1	0.206828	0.178072	0.233645
RBBP8	1.58944	1.5914	1.90268	1.76657	1.75281	1	1	0.0234202	0.163733	0.23697
SFPQ	1.68762	1.6483	1.8137	1.78745	1.77416	0.753922	1	0.11951	0.138963	0.251651
SOS1	1.67322	1.59569	1.77644	1.80733	1.73212	0.572855	1	0.125822	0.0597643	0.253285
HDAC2	1.65291	1.59923	1.75513	1.91618	1.79206	1	1	0.305863	0.0376988	0.253699
PRDM1	1.7397	1.60038	1.89546	1.91146	1.78676	0.511319	1	0.0512644	0.040201	0.281172
AGO3	1.75044	1.6722	1.78526	1.7589	1.74835	0.288586	0.930613	0.142138	0.164279	0.293953
PSIP1	1.84456	1.59889	1.67096	1.76228	1.81785	0.216213	1	1	0.313932	0.296975
MAP4K3	1.66687	1.5885	1.77065	1.80183	1.7258	0.717242	1	0.123389	0.0761898	0.321965
MYCL	1.65278	1.58439	1.74336	1.71682	1.71135	0.718693	1	0.161172	0.232933	0.321965
MUTYH	1.68727	1.64035	1.77874	1.71148	1.70607	0.430068	1	0.116864	0.23429	0.326095
MYB	1.65132	1.57745	1.86152	1.87811	1.76014	1	1	0.0642588	0.0513617	0.326965
IDH2	1.86952	1.76922	1.71633	1.7992	1.72761	0.0759928	0.371424	0.334665	0.110016	0.369451
TRIO	1.726	1.68271	1.73574	1.829	1.74228	0.490391	1	0.336449	0.0889973	0.375855
THRAP3	1.72388	1.64622	1.7588	1.73343	1.72204	0.391566	1	0.196029	0.224347	0.402694
SOX9	1.83051	1.7171	1.78361	1.87825	1.73611	0.132507	0.591182	0.1978	0.0495468	0.404719
KAT8	0.572484	0.553005	0.647518	0.629464	0.585065	0.3088	0.152181	1	1	0.447597
SGK1	1.6138	1.53974	1.82053	1.83734	1.72017	1	1	0.119053	0.072702	0.449866
PALB2	0.573969	0.569498	0.698391	0.662351	0.58741	0.324942	0.371072	1	1	0.454326
CCT5	1.72428	1.65085	1.70685	1.7986	1.71161	0.482891	1	0.439366	0.121012	0.503472
DAXX	1.65867	1.63782	1.65389	1.77481	1.67506	0.660025	1	0.547754	0.0953248	0.511227
FAF1	1.72208	1.62952	1.71184	1.68658	1.67861	0.369909	1	0.325683	0.365861	0.512808
TAOK2	0.581691	0.576824	0.673071	0.653475	0.594008	0.511319	0.463943	1	1	0.578966
BRD2	1.68806	1.58531	1.70601	1.76441	1.66388	0.473742	1	0.30487	0.116986	0.622999
SMARCB1	1.74596	1.65153	1.96144	1.77173	1.7016	0.444332	1	0.0222929	0.233457	0.63
KRAS	1.61065	1.55779	1.70338	1.77483	1.6894	1	1	0.467991	0.172758	0.703467
SS18L1	1.66065	1.81424	1.84272	1.80097	1.72324	1	0.327684	0.153914	0.175549	0.703467
CREBBP	0.624583	0.63108	0.690949	0.636679	0.589803	1	1	1	1	0.709362
SLX4	0.616244	0.622275	0.691689	0.637381	0.590456	1	1	1	1	0.713578
ARFGAP1	1.64926	1.79798	1.82961	1.78931	1.71089	1	0.43791	0.161234	0.234458	0.73354
MACF1	1.59179	1.50588	1.68016	1.65588	1.64807	1	1	0.372225	0.531603	0.739152
DLG1	1.778	1.70083	1.69003	1.76888	1.66314	0.187925	0.764445	0.478872	0.143008	0.744428
IDH1	1.63479	1.63863	1.84677	1.75585	1.67643	1	1	0.064283	0.224347	0.749149
FUS	0.585552	0.565894	0.661551	0.642834	0.598115	0.537993	0.276992	1	1	0.768754
TFRC	1.76089	1.68473	1.67644	1.7537	1.64951	0.211248	0.844206	0.525373	0.159797	0.812896
MUC20	1.76103	1.68489	1.67658	1.75383	1.64966	0.211248	0.844206	0.525373	0.159797	0.812896
MUC4	1.75795	1.68195	1.67362	1.75073	1.64676	0.212583	0.844206	0.525399	0.160485	0.817524
BPTF	1.78886	1.7305	1.73776	1.83014	1.69439	0.22232	0.691919	0.408466	0.110167	0.823217
CRTC3	1.85852	1.75816	1.62719	1.7477	1.67572	0.0789303	0.384292	1	0.202817	0.834136
BCL2	1.61404	1.52255	1.85386	1.74998	1.73528	1	1	0.166851	0.585992	0.840017
PRKAR1A	1.7792	1.71713	1.73194	1.82399	1.68666	0.231067	0.720316	0.335541	0.114631	0.848302
EEF1A1	1.605	1.56818	1.8342	1.84895	1.66468	1	1	0.0935399	0.0590264	0.853636
BLM	1.84229	1.74219	1.65477	1.73445	1.66229	0.0841897	0.514664	0.740988	0.269093	0.85564
C19orf40	1.55935	1.48765	1.6299	1.63573	1.62927	1	1	0.731253	0.648752	0.869191
CDKN1A	1.64626	1.50559	1.68287	1.72529	1.62396	0.69414	1	0.34896	0.173808	0.885532
SYNCRIP	1.6459	1.47623	1.6472	1.75388	1.6677	1	1	0.939255	0.25658	0.89224
POT1	1.56852	1.45802	1.69664	1.60605	1.6419	1	1	0.363596	1	0.893212
ALK	1.66481	1.56394	1.6884	1.73735	1.64296	0.703185	1	0.366316	0.179544	0.899635
CUL1	1.6089	1.61611	1.72724	1.60861	1.66238	1	1	0.360225	1	0.9341
LEP	1.47739	1.44304	1.72253	1.60901	1.64488	1	1	0.290775	1	0.934352
TNFAIP3	1.52805	1.45128	1.77309	1.79098	1.67197	1	1	0.206828	0.166006	0.937982
BRCA2	1.24528	1.20608	1.13663	1.23248	1.21979	1	1	1	1	1
BRCA1	1.03492	0.89697	1.08161	0.919512	0.922542	1	1	1	1	1
STARD13	1.30096	1.18042	1.11377	1.23146	1.19458	1	1	1	1	1
RAD51C	1.38626	1.32201	1.48897	1.45522	1.36353	1	1	1	1	1
NF1	0.769579	0.671864	0.777147	0.735764	0.720999	1	1	1	1	1
MLLT4	1.11839	1.00132	1.48589	1.4415	1.33963	1	1	1	1	1
TP53	0.897874	0.644995	0.812432	0.725434	0.719579	1	1	1	1	1
HDAC9	1.0863	1.02398	1.16019	1.15557	1.11238	1	1	1	1	1
EEF1B2	1.58238	1.58527	1.78704	1.69978	1.62261	1	1	0.166597	0.419797	1
EIF1AX	0.974656	0.91095	1.02409	0.995957	0.974656	1	1	1	1	1
FLT4	1.05679	0.961079	0.884077	0.984002	0.908404	1	1	1	1	1
CSF1R	0.813539	0.692043	0.701375	0.745546	0.662974	1	1	1	1	1
FOXA1	0.906047	0.940043	0.903397	0.963059	0.909777	1	1	1	1	1
TCF12	0.849731	0.675312	0.761615	0.805771	0.721459	1	1	1	1	1
NFE2L2	1.42761	1.42498	1.6824	1.56795	1.55232	1	1	0.417989	1	1
ZFHX3	1.08278	1.16879	1.01101	1.14797	1.15332	1	1	1	1	1
WAS	1.19887	1.14686	1.28228	1.2478	1.23668	1	1	1	1	1
ARID1B	0.960253	0.912578	1.22071	1.19089	1.09472	1	1	1	1	1
KMT2C	1.51317	1.49155	1.63156	1.5206	1.56603	1	1	1	1	1
CNTNAP1	1.0651	0.922949	1.06397	0.929513	0.932195	1	1	1	1	1
XRCC2	1.5803	1.56079	1.65777	1.58335	1.6342	1	1	0.927413	1	1
ELF1	1.31689	1.20212	1.16339	1.21787	1.19586	1	1	1	1	1
NR4A2	1.41074	1.33325	1.63736	1.48643	1.46533	1	1	0.898915	1	1
ERCC4	0.661752	0.675057	0.797482	0.750601	0.686523	1	1	1	1	1
CASP8	1.53355	1.49655	1.66703	1.62482	1.57174	1	1	0.719982	1	1
ABCB1	1.16014	1.08057	1.22508	1.20807	1.18709	1	1	1	1	1
WRAP53	0.899235	0.645974	0.813686	0.726559	0.720682	1	1	1	1	1
IL6ST	0.685954	0.641264	0.591589	0.660022	0.602389	1	1	1	1	1
WHSC1	0.880439	0.817359	0.940942	0.919316	0.841437	1	1	1	1	1
FGF4	0.939327	0.93255	1.08745	1.01726	0.993919	1	1	1	1	1
CEBPA	1.55047	1.46544	1.60273	1.60736	1.60383	1	1	1	1	1
NCOR1	0.817375	0.601377	0.682354	0.675246	0.640184	1	1	1	1	1
PLCG2	1.21526	1.30057	1.15432	1.28859	1.32326	1	1	1	1	1
NKX2-1	0.859526	0.858292	0.81176	0.866021	0.812463	1	1	1	1	1
SPEN	0.987377	0.895854	1.01112	1.00821	0.933007	1	1	1	1	1
DCC	1.55125	1.45029	1.76811	1.62637	1.64578	1	1	0.499585	1	1
ANKRD11	1.3017	1.41668	1.26294	1.36052	1.38682	1	1	1	1	1
SMARCE1	0.927961	0.79814	0.965322	0.86732	0.877387	1	1	1	1	1
CHD8	1.03411	1.0757	1.0491	1.07582	1.02215	1	1	1	1	1
HNRNPA2B1	1.01425	0.993416	1.12581	1.09509	1.05255	1	1	1	1	1
CBLC	1.16948	1.12551	1.33197	1.2832	1.19828	1	1	1	1	1
GNA13	1.61902	1.55417	1.71112	1.7116	1.57566	1	1	0.57684	0.495478	1
AXIN2	1.61066	1.54618	1.70164	1.70235	1.56803	1	1	0.607482	0.522306	1
PPP2R5C	0.755899	0.693088	0.696041	0.74188	0.706715	1	1	1	1	1
CAD	1.58802	1.52626	1.65141	1.70031	1.60568	1	1	0.728602	0.296735	1
CNOT3	1.26892	1.2501	1.40131	1.42673	1.36443	1	1	1	1	1
PPM1D	1.47132	1.43744	1.6161	1.61669	1.48566	1	1	1	1	1
RB1	0.99162	0.863098	0.897373	0.897373	0.8813	1	1	1	1	1
AKT1	0.797129	0.751546	0.762002	0.809278	0.781769	1	1	1	1	1
CHEK1	1.10365	0.960777	1.24804	1.2028	1.1299	1	1	1	1	1
IRF7	1.00129	0.890527	1.0309	0.916756	0.94403	1	1	1	1	1
COL1A1	1.22352	1.22977	1.38272	1.29814	1.25762	1	1	1	1	1
BRD3	0.890945	0.922604	0.996453	0.963569	0.92263	1	1	1	1	1
NAP1L1	0.779092	0.70547	0.915773	0.872458	0.770272	1	1	1	1	1
ERCC6	1.16317	1.04065	1.16459	1.12366	1.07919	1	1	1	1	1
CDH1	1.01946	1.02532	0.960379	1.02882	1.06214	1	1	1	1	1
FGFR3	0.875242	0.812244	0.935706	0.914397	0.836662	1	1	1	1	1
BRIP1	1.50627	1.43087	1.65383	1.65431	1.52087	1	1	1	1	1
EIF4G3	0.97585	0.888698	1.00626	0.984444	0.913255	1	1	1	1	1
PGR	1.27953	1.16798	1.44719	1.37708	1.2859	1	1	1	1	1
PPP2R5A	0.948019	0.924616	1.101	1.06732	1.01255	1	1	1	1	1
NUP107	1.03231	0.912737	1.12605	1.09759	0.992955	1	1	1	1	1
ATIC	1.53709	1.55568	1.72266	1.67948	1.59815	1	1	0.351631	0.630531	1
NCKAP1	1.51403	1.44117	1.7217	1.6019	1.58873	1	1	0.300068	1	1
DDX5	1.58244	1.52019	1.67167	1.67183	1.54013	1	1	0.952777	0.828382	1
EFTUD2	1.08365	0.942531	1.127	0.973914	0.979273	1	1	1	1	1
KMT2B	1.47112	1.38354	1.57778	1.5147	1.50261	1	1	1	1	1
RNF43	1.52349	1.42574	1.61738	1.57839	1.48233	1	1	1	1	1
BCLAF1	1.49681	1.38142	1.61264	1.67182	1.55539	1	1	1	0.685331	1
CRLF2	1.11966	1.02621	1.25755	1.20287	1.18911	1	1	1	1	1
KMT2A	1.12334	1.00859	1.13158	1.14302	1.1492	1	1	1	1	1
AXIN1	0.661318	0.70089	0.761235	0.69091	0.659171	1	1	1	1	1
DNMT3A	1.56406	1.49892	1.66954	1.68064	1.58206	1	1	0.522853	0.450122	1
FANCC	1.09744	1.13018	1.12309	1.0368	1.04693	1	1	1	1	1
CEP290	1.1465	1.03103	1.19636	1.19674	1.13136	1	1	1	1	1
HGF	1.10932	1.08434	1.21417	1.21021	1.1623	1	1	1	1	1
AFF4	0.716853	0.635603	0.679135	0.734068	0.620375	1	1	1	1	1
NTN4	0.939839	0.884782	1.04824	1.02444	0.9837	1	1	1	1	1
ACVR1	1.34223	1.26614	1.55833	1.41719	1.39401	1	1	1	1	1
CLTC	1.39718	1.33715	1.5373	1.53942	1.41121	1	1	1	1	1
JAK1	1.62612	1.55448	1.6819	1.63863	1.607	1	1	0.467991	0.856253	1
ARID4A	0.801069	0.790334	0.85169	0.861357	0.766495	1	1	1	1	1
FLT3	1.11764	1.14305	1.09843	1.21682	1.15245	1	1	1	1	1
EPHB2	0.922909	0.887931	1.00463	0.973041	0.902926	1	1	1	1	1
FBXW7	1.01322	0.930782	1.07242	1.03947	1.06112	1	1	1	1	1
BCL7A	0.72799	0.723845	0.922412	0.883248	0.849748	1	1	1	1	1
WIPF1	1.46353	1.46345	1.72644	1.62444	1.59301	1	1	0.233082	0.951475	1
XRCC3	0.736518	0.701387	0.722399	0.76861	0.736518	1	1	1	1	1
LMO1	0.90426	0.752936	0.884225	0.881299	0.828131	1	1	1	1	1
APITD1	0.928154	0.845463	1.03002	1.00679	0.928154	1	1	1	1	1
PRPF8	1.28873	1.11048	1.23713	1.09178	1.07464	1	1	1	1	1
RBM5	0.639618	0.524933	0.691786	0.684222	0.603717	1	1	1	1	1
DNM2	1.17566	1.12189	1.33475	1.26008	1.25148	1	1	1	1	1
WT1	1.12383	0.996465	1.10406	1.14707	1.11118	1	1	1	1	1
FAT2	0.821971	0.696967	0.707653	0.738356	0.667918	1	1	1	1	1
GPC3	1.17173	1.08716	1.23	1.20321	1.22232	1	1	1	1	1
FGFR1	0.609902	0.630111	0.72591	0.735047	0.71589	1	1	1	1	1
ARAF	1.09916	1.046	1.21389	1.14923	1.13508	1	1	1	1	1
DICER1	0.597157	0.520764	0.569655	0.590505	0.546634	1	0.834944	1	1	1
ARNTL	1.10003	0.923306	1.07177	1.06306	1.01216	1	1	1	1	1
RALGDS	0.859786	0.888223	0.963922	0.932897	0.89086	1	1	1	1	1
FNBP1	0.837163	0.888905	0.953112	0.938422	0.893804	1	1	1	1	1
CSNK1A1	0.811893	0.682108	0.699959	0.744035	0.661649	1	1	1	1	1
WWOX	1.32547	1.42621	1.25361	1.39277	1.44025	1	1	1	1	1
SPTAN1	0.881668	0.883703	1.02529	0.981433	0.939309	1	1	1	1	1
EPHA4	1.27634	1.23604	1.46605	1.41181	1.31094	1	1	1	1	1
WASF3	1.09144	1.09129	1.09453	1.16869	1.12513	1	1	1	1	1
JUN	1.71697	1.58758	1.66893	1.64444	1.63616	0.382411	1	0.534026	0.621994	1
MRE11A	1.20102	1.09787	1.39424	1.29147	1.20701	1	1	1	1	1
PRKCZ	1.17918	1.06896	1.16337	1.20006	1.11303	1	1	1	1	1
PLCG1	1.07484	1.00975	1.1263	1.1062	1.03236	1	1	1	1	1
MAP2K2	1.08641	0.989901	1.3013	1.17525	1.13908	1	1	1	1	1
UBC	0.903551	0.899063	1.08784	1.03857	1.00997	1	1	1	1	1
H3F3A	1.23159	1.18148	1.39377	1.38746	1.32846	1	1	1	1	1
ATP1A1	1.38707	1.22482	1.5409	1.43267	1.40365	1	1	1	1	1
FANCF	1.17642	1.04823	1.22622	1.22893	1.19204	1	1	1	1	1
POM121	0.918928	0.893091	1.01088	0.966964	0.941644	1	1	1	1	1
BMPR2	1.53117	1.53201	1.68738	1.62571	1.57006	1	1	0.532798	1	1
ARHGEF12	0.970466	0.840387	1.12261	1.04658	1.00739	1	1	1	1	1
ACAD8	1.06841	0.911335	1.12574	1.02139	1.02617	1	1	1	1	1
BCR	1.70624	1.61242	1.91808	1.73342	1.66331	0.776426	1	0.032274	0.321089	1
INPP4B	1.12378	1.00115	1.1745	1.08471	1.09141	1	1	1	1	1
FANCM	0.955762	0.961606	0.925226	0.987524	0.929128	1	1	1	1	1
ESR1	1.0198	0.907965	1.21501	1.26522	1.10787	1	1	1	1	1
FAT1	1.04376	0.941723	1.02117	1.03552	1.02097	1	1	1	1	1
CD79B	1.60038	1.53926	1.68985	1.68934	1.55733	1	1	0.741125	0.810952	1
FH	1.38986	1.28398	1.51725	1.45108	1.44617	1	1	1	1	1
PSMD11	0.921207	0.760305	0.895581	0.836794	0.826128	1	1	1	1	1
DHX15	0.804577	0.72548	0.869359	0.858747	0.794374	1	1	1	1	1
RAD23B	1.12637	1.0418	1.12352	1.07711	1.06023	1	1	1	1	1
CLCC1	1.46272	1.35095	1.42646	1.3757	1.40777	1	1	1	1	1
UPF3B	1.26536	1.13923	1.27939	1.19852	1.25154	1	1	1	1	1
PTPN12	1.12527	1.08696	1.26059	1.22674	1.17927	1	1	1	1	1
RRAS2	1.01824	0.865661	0.994529	0.98719	0.938624	1	1	1	1	1
MUS81	1.15617	1.21035	1.29597	1.28059	1.22507	1	1	1	1	1
SOCS1	0.751829	0.73437	0.894416	0.838501	0.76829	1	1	1	1	1
EME2	0.638973	0.647049	0.722676	0.674621	0.627821	1	1	1	1	1
HNF1A	0.702101	0.689082	0.881485	0.844885	0.81096	1	1	1	1	1
INPPL1	1.14868	1.1502	1.30376	1.27124	1.26341	1	1	1	1	1
KDM6A	1.07203	1.13072	1.17455	1.14148	1.12386	1	1	1	1	1
MYH10	0.759041	0.576056	0.69166	0.615072	0.604995	1	1	1	1	1
DLC1	0.777875	0.653056	0.7864	0.766615	0.733673	1	1	1	1	1
ASPM	0.825181	0.789456	0.993703	0.906006	0.885898	1	1	1	1	1
HCFC1	1.17374	1.06909	1.24411	1.18603	1.22233	1	1	1	1	1
STAG2	1.20055	1.11544	1.21483	1.17081	1.22204	1	1	1	1	1
CNOT1	1.07261	1.09137	1.03376	1.09644	1.13177	1	1	1	1	1
CBFB	1.18074	1.18226	1.07941	1.2104	1.25716	1	1	1	1	1
DEPDC1B	0.64392	0.601201	0.55646	0.620024	0.538961	1	1	1	1	1
ARID4B	1.34587	1.29426	1.46726	1.45921	1.39923	1	1	1	1	1
PMS1	1.43398	1.37797	1.61627	1.54044	1.48762	1	1	1	1	1
NCF2	0.892789	0.883166	1.04358	1.0126	0.992343	1	1	1	1	1
PMS2	0.992123	0.954695	1.10482	1.1025	1.0558	1	1	1	1	1
BARD1	1.57853	1.60028	1.76918	1.72396	1.64169	1	1	0.241709	0.349061	1
G3BP2	1.35712	1.22565	1.29365	1.3469	1.30346	1	1	1	1	1
FGFR4	0.965602	0.845784	0.852908	0.901238	0.826852	1	1	1	1	1
FUBP1	1.31198	1.16119	1.31734	1.28898	1.21916	1	1	1	1	1
HDAC3	0.891552	0.742595	0.788959	0.837187	0.729634	1	1	1	1	1
TRRAP	1.18329	1.11433	1.26642	1.23319	1.21133	1	1	1	1	1
IGF2R	0.909964	0.842136	1.20774	1.17266	1.07543	1	1	1	1	1
SUV39H1	1.19887	1.14686	1.28228	1.2478	1.23668	1	1	1	1	1
HLF	1.50308	1.43914	1.68946	1.63373	1.52834	1	1	0.787056	1	1
SPOP	1.18833	1.15678	1.34372	1.23203	1.22102	1	1	1	1	1
RPA1	1.31331	1.13594	1.21301	1.07099	1.09706	1	1	1	1	1
ARNT	1.05056	1.01675	1.15705	1.197	1.13968	1	1	1	1	1
HNRNPDL	1.2115	1.13482	1.2126	1.20371	1.17741	1	1	1	1	1
EME1	1.24214	1.25026	1.40322	1.31631	1.27689	1	1	1	1	1
STIP1	0.992031	0.985366	1.12616	1.10813	1.04094	1	1	1	1	1
CARD11	1.15047	1.1002	1.22629	1.22088	1.17745	1	1	1	1	1
CTCF	1.105	1.14067	1.06381	1.17251	1.21613	1	1	1	1	1
BAZ2B	1.39962	1.35935	1.6225	1.49088	1.45342	1	1	1	1	1
FAS	0.792598	0.717514	0.834866	0.78272	0.739254	1	1	1	1	1
RPGR	1.09911	1.0532	1.16579	1.1183	1.09911	1	1	1	1	1
MYH11	0.634146	0.652431	0.818136	0.769672	0.703483	1	1	1	1	1
CUL3	1.29703	1.2923	1.56855	1.51019	1.40531	1	1	1	1	1
GNAS	1.61011	1.6533	1.73812	1.70101	1.62418	1	1	0.463903	0.667408	1
ABL1	0.780403	0.817831	0.907213	0.893875	0.849584	1	1	1	1	1
BCL9	0.730111	0.714024	0.896495	0.902729	0.851004	1	1	1	1	1
CHD6	1.04382	0.979545	1.09474	1.07567	1.00278	1	1	1	1	1
CAPN7	1.56416	1.579	1.61502	1.57462	1.52348	1	1	1	1	1
ARHGAP29	1.58903	1.47001	1.52952	1.56731	1.49118	1	1	1	1	1
BCL10	1.34891	1.23626	1.37022	1.33984	1.26387	1	1	1	1	1
G3BP1	0.833901	0.706963	0.717988	0.749137	0.677589	1	1	1	1	1
FOXO1	1.29439	1.17856	1.15725	1.1977	1.17412	1	1	1	1	1
IKZF1	0.893949	0.846989	1.0899	1.00534	0.937907	1	1	1	1	1
PER1	0.898654	0.703214	0.812013	0.727043	0.723453	1	1	1	1	1
B2M	0.717577	0.547002	0.69673	0.724545	0.607724	1	1	1	1	1
NCOR2	0.838389	0.831236	1.01216	0.992474	0.937634	1	1	1	1	1
ARHGEF6	1.23058	1.16766	1.27125	1.24236	1.26612	1	1	1	1	1
TBX3	0.597003	0.584958	0.778427	0.742604	0.696771	1	1	1	1	1
MGA	0.687243	0.549301	0.70676	0.686355	0.61351	1	1	1	1	1
TCF4	1.56107	1.45934	1.77961	1.63681	1.65625	1	1	0.379111	1	1
ECT2L	1.47655	1.39818	1.78698	1.78395	1.66248	1	1	0.185077	0.191661	1
NFATC4	1.12439	1.13953	1.1265	1.1393	1.09503	1	1	1	1	1
CBLB	1.41956	1.28557	1.44203	1.40521	1.36971	1	1	1	1	1
KCNJ5	1.04626	0.909857	1.18411	1.1399	1.07141	1	1	1	1	1
RHOT1	0.888975	0.731719	0.865753	0.809464	0.797305	1	1	1	1	1
PABPC3	1.2219	1.22753	1.21271	1.3181	1.27427	1	1	1	1	1
BRE	1.59047	1.5286	1.65397	1.70294	1.60815	1	1	0.579037	0.295466	1
MGMT	0.896705	0.846807	1.00877	0.986214	0.930105	1	1	1	1	1
POLE	0.889176	0.911919	1.04902	0.999691	1.02624	1	1	1	1	1
PRF1	0.803316	0.789175	0.913755	0.848794	0.822954	1	1	1	1	1
ITSN1	0.95711	0.912326	1.10974	1.11008	1.0423	1	1	1	1	1
ERBB4	1.52933	1.54905	1.71199	1.66905	1.58967	1	1	0.463903	0.661703	1
ABCB4	1.14401	1.06543	1.20827	1.19184	1.17057	1	1	1	1	1
ERCC1	1.1856	1.12616	1.35046	1.30109	1.21482	1	1	1	1	1
MET	1.4527	1.32846	1.46897	1.411	1.46466	1	1	1	1	1
EZH2	1.59065	1.5966	1.70793	1.59189	1.64351	1	1	0.379111	1	1
IREB2	1.48945	1.42247	1.4576	1.51413	1.41386	1	1	1	1	1
CASP1	1.29531	1.1704	1.4734	1.44265	1.3887	1	1	1	1	1
PDE4DIP	0.784278	0.745424	0.938884	0.944956	0.890906	1	1	1	1	1
SF3B3	1.08984	1.07337	0.982696	1.07952	1.119	1	1	1	1	1
GPS2	0.920069	0.660685	0.831583	0.742288	0.736677	1	1	1	1	1
PTEN	0.779776	0.714374	0.839526	0.786722	0.743796	1	1	1	1	1
RUNX1	1.02498	0.976769	1.16149	1.1756	1.08945	1	1	1	1	1
PHOX2B	0.780248	0.714651	0.871089	0.861519	0.807529	1	1	1	1	1
CTNNB1	0.980669	0.889592	1.04601	1.02242	0.946642	1	1	1	1	1
MAD1L1	1.15795	1.09457	1.23334	1.22768	1.18487	1	1	1	1	1
NUP98	0.758481	0.630601	0.765207	0.725143	0.708284	1	1	1	1	1
KLF4	1.128	1.04331	1.12516	1.07869	1.06177	1	1	1	1	1
G6PD	1.21333	1.10713	1.25186	1.2234	1.26348	1	1	1	1	1
STAT3	1.12475	0.947873	1.12043	0.977762	0.984396	1	1	1	1	1
PIK3CD	0.947887	0.868005	1.03555	1.01238	0.93691	1	1	1	1	1
NOTCH1	1.09999	1.13672	1.19556	1.15287	1.12064	1	1	1	1	1
TSC2	0.666275	0.676027	0.732406	0.701073	0.654244	1	1	1	1	1
PTPRN2	1.37661	1.391	1.44651	1.41996	1.4233	1	1	1	1	1
NSD1	0.99413	0.872231	0.876769	0.926349	0.851193	1	1	1	1	1
CCAR1	0.86539	0.828652	0.953645	0.900188	0.875708	1	1	1	1	1
RHOA	0.662048	0.552767	0.740007	0.731857	0.62491	1	1	1	1	1
PTPRC	0.789071	0.753675	0.947871	0.867243	0.845958	1	1	1	1	1
ELF4	1.14337	1.08798	1.15714	1.11671	1.16119	1	1	1	1	1
RBBP7	1.05967	0.967204	1.07834	1.04879	1.02944	1	1	1	1	1
RAD50	0.732559	0.634946	0.663734	0.717972	0.619718	1	1	1	1	1
KANSL1	0.957851	0.873352	1.04407	0.885585	0.904837	1	1	1	1	1
TRIP10	1.05391	1.00338	1.2337	1.1494	1.08598	1	1	1	1	1
BCL11B	0.759763	0.68418	0.69264	0.739234	0.700894	1	1	1	1	1
BUB1B	0.698264	0.558168	0.717514	0.668527	0.623034	1	1	1	1	1
SYK	1.1123	1.14739	1.17476	1.08569	1.08921	1	1	1	1	1
HSP90AA1	0.771046	0.709113	0.709055	0.75537	0.721279	1	1	1	1	1
WHSC1L1	0.608227	0.628411	0.723943	0.733057	0.713967	1	1	1	1	1
TAOK1	0.756715	0.684585	0.885632	0.795245	0.769625	1	1	1	1	1
FAM175A	1.12895	1.09946	1.17813	1.16965	1.14262	1	1	1	1	1
FANCA	1.28336	1.39866	1.22904	1.32209	1.34917	1	1	1	1	1
ERBB3	0.657627	0.616393	0.81011	0.770267	0.712155	1	1	1	1	1
FGFR2	0.977417	0.97893	1.0445	1.04899	0.982495	1	1	1	1	1
FMR1	1.2765	1.20967	1.26668	1.23855	1.2765	1	1	1	1	1
ZMYM2	1.06299	1.07483	1.05768	1.11822	1.10806	1	1	1	1	1
AKAP9	1.22671	1.14518	1.27866	1.28854	1.27042	1	1	1	1	1
NUMA1	1.18959	1.19301	1.38006	1.31401	1.30786	1	1	1	1	1
OPCML	1.08168	0.929091	1.16612	1.12218	1.0534	1	1	1	1	1
AR	1.11625	1.00485	1.06246	1.07844	1.07629	1	1	1	1	1
TFE3	1.24038	1.15292	1.32476	1.28918	1.27909	1	1	1	1	1
DIS3	1.35307	1.24458	1.21825	1.24917	1.24681	1	1	1	1	1
ACVR1B	0.608062	0.562754	0.731018	0.70233	0.640967	1	1	1	1	1
CLASP2	1.06258	0.996967	1.1466	1.10411	1.05438	1	1	1	1	1
ZNF292	1.56146	1.41644	1.58598	1.68999	1.60449	1	1	1	0.584664	1
MAP2K4	0.73492	0.507145	0.636579	0.595826	0.548197	1	1	1	1	1
EPHA3	1.13725	1.01347	1.0652	1.09526	1.05611	1	1	1	1	1
LZTS1	0.601627	0.475355	0.6461	0.601213	0.563321	1	1	1	1	1
FRG1	1.10601	1.00344	1.05348	1.05348	1.06734	1	1	1	1	1
CBL	1.02895	0.923937	1.13061	1.0671	1.06717	1	1	1	1	1
NTRK2	1.27208	1.33978	1.34954	1.26247	1.27563	1	1	1	1	1
TNFRSF14	1.15929	1.04856	1.14511	1.18166	1.09406	1	1	1	1	1
ELF3	0.741455	0.685458	0.890689	0.816026	0.794656	1	1	1	1	1
CUX1	1.14978	1.09323	1.2343	1.20343	1.17805	1	1	1	1	1
TSC1	0.853603	0.881314	0.932769	0.927968	0.884905	1	1	1	1	1
ARID2	0.737673	0.692831	0.88242	0.849426	0.817676	1	1	1	1	1
KDR	1.34323	1.30236	1.36401	1.41633	1.34323	1	1	1	1	1
ITGA9	1.01277	0.947831	1.10408	1.05035	0.994946	1	1	1	1	1
USP6	1.08468	0.84952	0.969846	0.879877	0.891204	1	1	1	1	1
RPA2	1.2303	1.28365	1.3256	1.28883	1.23693	1	1	1	1	1
TCF7L2	0.800512	0.728186	0.868718	0.812097	0.752173	1	1	1	1	1
BRWD1	0.993263	0.92341	1.0977	1.11098	1.05514	1	1	1	1	1
CDK12	0.826104	0.746758	0.832127	0.768287	0.780705	1	1	1	1	1
DDX3X	1.13604	1.18511	1.24408	1.20857	1.19151	1	1	1	1	1
CYLD	0.772211	0.848778	0.922581	0.861723	0.865696	1	1	1	1	1
FLCN	0.817045	0.625419	0.699126	0.691744	0.663803	1	1	1	1	1
KAT6B	0.854374	0.831318	0.945314	0.879731	0.858765	1	1	1	1	1
FOXP1	0.812669	0.743353	0.795366	0.821991	0.748736	1	1	1	1	1
PTPRB	0.977946	0.885139	1.0972	1.06943	0.965439	1	1	1	1	1
ATRX	1.05031	0.845978	0.951583	0.915974	0.905563	1	1	1	1	1
SETD2	0.75672	0.64887	0.827534	0.818492	0.741427	1	1	1	1	1
TP53BP1	0.691106	0.55631	0.709767	0.709767	0.618658	1	1	1	1	1
MAP3K4	0.943364	0.865911	1.22785	1.19268	1.09739	1	1	1	1	1
EPHA2	0.973159	0.880826	0.966712	0.9647	0.888841	1	1	1	1	1
BCOR	1.13168	1.12203	1.21945	1.18443	1.1668	1	1	1	1	1
ARID1A	1.08607	1.05647	1.18255	1.1646	1.06241	1	1	1	1	1
SMAD2	1.44461	1.34867	1.70333	1.55403	1.56841	1	1	0.677731	1	1
CHD9	0.81789	0.89057	0.922105	0.914128	0.919339	1	1	1	1	1
TET2	1.21014	1.11033	1.14293	1.11605	1.12021	1	1	1	1	1
ERBB2	0.796802	0.67963	0.778452	0.718652	0.731346	1	1	1	1	1
TJP1	0.835841	0.71795	0.785778	0.79419	0.759408	1	1	1	1	1
F8	1.17413	1.0683	1.21352	1.18663	1.22322	1	1	1	1	1
MSR1	0.67188	0.564954	0.700649	0.646606	0.646164	1	1	1	1	1
IRF2	1.04213	0.92325	1.07137	1.08694	1.05803	1	1	1	1	1
KDM5C	1.09767	1.06057	1.17626	1.16231	1.16392	1	1	1	1	1
SMAD4	1.48319	1.3847	1.76233	1.60086	1.64146	1	1	0.412263	1	1
WRN	0.763928	0.738593	0.845122	0.825008	0.793888	1	1	1	1	1
CIC	1.17622	1.15998	1.3395	1.29174	1.20522	1	1	1	1	1
SMAD3	1.11952	1.02582	1.1186	1.16674	1.06492	1	1	1	1	1
GJB2	0.999788	1.00526	1.00768	1.05606	1.042	1	1	1	1	1
CHD3	0.913392	0.672195	0.825423	0.738971	0.735214	1	1	1	1	1
SMARCA4	1.20167	1.14752	1.36291	1.28682	1.27872	1	1	1	1	1
PTCH1	1.07317	1.1039	1.0996	1.04078	1.02388	1	1	1	1	1
MTOR	0.941005	0.913096	1.04164	1.03827	0.961619	1	1	1	1	1
AMER1	1.15869	1.1141	1.1845	1.18668	1.19232	1	1	1	1	1
HERC2	0.930729	0.838844	0.896159	0.906083	0.878849	1	1	1	1	1
TGFBR2	0.98623	0.989514	1.11136	1.07006	1.0193	1	1	1	1	1
STK11	0.86464	0.832265	1.03152	0.926644	0.890351	1	1	1	1	1
ANK3	0.96019	0.937499	1.03091	0.989327	0.954396	1	1	1	1	1
GNAI2	0.647317	0.540477	0.70561	0.697897	0.618212	1	1	1	1	1
CDKN2B	1.63353	1.44958	1.49972	1.57066	1.63353	1	1	1	1	1
RBM10	1.11935	1.0963	1.2658	1.19791	1.18576	1	1	1	1	1
SVEP1	1.06917	1.04273	1.08254	1.09459	1.04598	1	1	1	1	1
MED12	0.999939	0.876728	0.951008	0.940889	0.928963	1	1	1	1	1
KEAP1	1.23123	1.1785	1.42639	1.34552	1.30976	1	1	1	1	1
PBRM1	0.650055	0.549365	0.716024	0.708063	0.627709	1	1	1	1	1
CDKN2A	1.58538	1.40375	1.4574	1.5271	1.58538	1	1	1	1	1
LRP1B	1.3942	1.40594	1.7186	1.51489	1.45273	1	1	0.413644	1	1
ATM	1.23872	1.1996	1.42849	1.35911	1.29881	1	1	1	1	1
CASP10	1.53355	1.49655	1.66703	1.62482	1.57174	1	1	0.719982	1	1
KDM1A	0.981387	0.948435	1.0642	1.03026	0.959808	1	1	1	1	1
CDC27	1.12454	1.00759	1.21188	1.07436	1.06395	1	1	1	1	1
MED24	0.815708	0.702331	0.846418	0.758582	0.770224	1	1	1	1	1
CSDE1	1.43461	1.36463	1.52246	1.44908	1.45229	1	1	1	1	1
BTK	1.08195	0.879847	0.966575	0.932763	0.962421	1	1	1	1	1
RUNX3	0.962764	0.891721	0.95599	0.971302	0.904757	1	1	1	1	1
AQR	0.764134	0.63444	0.746551	0.727314	0.689141	1	1	1	1	1
BIRC3	1.38828	1.22888	1.56371	1.55355	1.43761	1	1	1	1	1
INPP4A	1.3707	1.33974	1.49941	1.46363	1.41925	1	1	1	1	1
MED17	1.17762	1.11153	1.4055	1.30143	1.2188	1	1	1	1	1
POLR2B	1.24107	1.15186	1.21936	1.27	1.19587	1	1	1	1	1
LIMA1	0.617585	0.579584	0.753396	0.724197	0.663648	1	1	1	1	1
RAD51	0.695594	0.555889	0.715441	0.666667	0.620953	1	1	1	1	1
ZC3H11A	0.843892	0.782653	0.985692	0.925528	0.907469	1	1	1	1	1
PTPRU	1.29637	1.33603	1.44305	1.39985	1.35324	1	1	1	1	1
SMARCD1	0.623079	0.579189	0.744611	0.715884	0.655827	1	1	1	1	1
ARFGEF1	1.32945	1.31161	1.44305	1.45053	1.38915	1	1	1	1	1
BCL3	1.18165	1.13801	1.34453	1.29518	1.2105	1	1	1	1	1
CLTCL1	1.44411	1.31878	1.51141	1.37114	1.33771	1	1	1	1	1
SMC1A	1.08365	1.04648	1.16159	1.14793	1.14891	1	1	1	1	1
MARK2	0.992559	0.985579	1.12544	1.10787	1.04093	1	1	1	1	1
ZNF638	1.51999	1.49953	1.68934	1.69692	1.60939	1	1	0.336449	0.288126	1
ACTB	0.967145	0.929295	1.07808	1.07654	1.02908	1	1	1	1	1
MLH1	1.03962	0.974321	1.13106	1.07592	1.02075	1	1	1	1	1
NT5C2	0.863542	0.816543	0.911257	0.860865	0.826292	1	1	1	1	1
UBE2T	0.767955	0.710971	0.924342	0.84388	0.824097	1	1	1	1	1
TRAF5	0.94756	0.925225	1.10222	1.03285	1.01315	1	1	1	1	1
CTTN	0.949811	0.964364	1.11596	1.0541	1.02893	1	1	1	1	1
BAX	1.07474	1.0585	1.2271	1.19742	1.15698	1	1	1	1	1
UIMC1	0.935319	0.854643	0.851706	0.899779	0.825256	1	1	1	1	1
MMP2	0.871767	0.915832	0.868499	0.89234	0.919252	1	1	1	1	1
AURKA	1.50327	1.53317	1.62447	1.59447	1.51658	1	1	1	1	1
GNA11	1.06035	1.02017	1.26911	1.16971	1.12914	1	1	1	1	1
PTGS1	1.05993	1.05365	1.11099	1.0744	1.03567	1	1	1	1	1
FKBP5	1.57851	1.47676	1.54322	1.65746	1.55756	1	1	1	0.495478	1
SOS2	1.0335	1.0137	1.07705	1.15081	1.06319	1	1	1	1	1
PSMB5	1.03784	1.07797	1.03156	1.0694	1.02597	1	1	1	1	1
PSMA6	0.922054	0.956458	0.91575	0.950866	0.896908	1	1	1	1	1
STK4	1.15234	1.11866	1.21378	1.19062	1.1352	1	1	1	1	1
CSNK2A1	0.826548	0.776256	0.979627	0.897414	0.860348	1	1	1	1	1
CRNKL1	1.11871	1.06062	1.24758	1.19697	1.14415	1	1	1	1	1
DHX35	1.16329	1.10875	1.22883	1.20589	1.12924	1	1	1	1	1
SMARCA1	1.15292	1.0645	1.13586	1.09652	1.13872	1	1	1	1	1
GATA1	1.19623	1.14437	1.31473	1.27942	1.26947	1	1	1	1	1
NUP93	0.976285	1.02619	0.972281	1.02968	1.02946	1	1	1	1	1
PDGFRL	0.610684	0.507165	0.628636	0.598711	0.573296	1	1	1	1	1
IKBKB	0.842193	0.86879	1.04001	0.986602	0.987099	1	1	1	1	1
MAP4K1	1.39434	1.35738	1.49791	1.47124	1.42482	1	1	1	1	1
ERCC2	1.18369	1.12435	1.34829	1.29898	1.21287	1	1	1	1	1
AKT2	1.26028	1.21894	1.37837	1.35785	1.28948	1	1	1	1	1
MYH14	1.21456	1.17506	1.34436	1.30871	1.27358	1	1	1	1	1
CD79A	1.24805	1.20379	1.36935	1.31923	1.24759	1	1	1	1	1
BABAM1	1.43508	1.32356	1.5477	1.47324	1.45139	1	1	1	1	1
PPP2R1A	1.31277	1.27674	1.44709	1.43876	1.37551	1	1	1	1	1
TNPO2	1.36992	1.26896	1.52348	1.43581	1.40383	1	1	1	1	1
TFPT	1.26901	1.25018	1.40145	1.42688	1.36455	1	1	1	1	1
JAK3	1.36331	1.2555	1.47213	1.40187	1.37902	1	1	1	1	1
PIK3R2	1.31254	1.20781	1.41823	1.35108	1.35995	1	1	1	1	1
CDK6	1.24446	1.16186	1.2829	1.30664	1.28896	1	1	1	1	1
AHR	1.02337	0.975711	1.08257	1.10562	1.06191	1	1	1	1	1
PSMA2	0.888385	0.821065	1.03629	0.976424	0.910458	1	1	1	1	1
RHEB	1.5158	1.55915	1.6558	1.5433	1.59078	1	1	0.930782	1	1
TGFBR1	1.07666	1.12095	1.12635	1.08081	1.06522	1	1	1	1	1
BMPR1A	0.869333	0.776301	0.927288	0.874177	0.839485	1	1	1	1	1
SUFU	0.82962	0.792602	0.886127	0.837359	0.803162	1	1	1	1	1
CUL2	1.43935	1.40474	1.65039	1.63458	1.56699	1	1	0.608956	0.702481	1
SMURF2	1.58317	1.5209	1.67242	1.67257	1.54085	1	1	0.952777	0.828382	1
CHIC2	1.33265	1.25893	1.32151	1.40519	1.30017	1	1	1	1	1
HSPA8	0.862855	0.740069	1.00307	0.969394	0.896155	1	1	1	1	1
CCND1	0.9036	0.896342	1.07063	1.00144	0.978613	1	1	1	1	1
SLC22A18	0.807801	0.682731	0.830216	0.760581	0.744977	1	1	1	1	1
SH2B3	0.665941	0.663194	0.85208	0.812229	0.766699	1	1	1	1	1
FANCE	1.61316	1.5106	1.57596	1.69221	1.59154	1	1	1	0.294948	1
LIFR	1.27451	1.24707	1.28245	1.3547	1.3021	1	1	1	1	1
WNT5A	0.647453	0.553356	0.688116	0.706349	0.625592	1	1	1	1	1
PLXNA1	1.3108	1.13306	1.30641	1.20406	1.20505	1	1	1	1	1
FN1	1.48646	1.50102	1.66757	1.62659	1.54548	1	1	0.76911	1	1
SF3B1	1.52234	1.50621	1.65006	1.57262	1.52177	1	1	0.672313	1	1
ATF2	1.44507	1.44326	1.70585	1.60605	1.57298	1	1	0.306157	1	1
PRRX1	1.2366	1.19228	1.46279	1.40393	1.3936	1	1	1	1	1
RPL22	0.894778	0.83258	0.996223	0.974065	0.905115	1	1	1	1	1
ASH1L	1.04487	1.01983	1.19097	1.23165	1.17502	1	1	1	1	1
ARHGEF2	1.08857	1.06225	1.24063	1.28308	1.22379	1	1	1	1	1
SDHB	0.895505	0.865622	0.942415	0.941171	0.865822	1	1	1	1	1
IRF6	0.883028	0.838273	1.05733	0.96288	0.941578	1	1	1	1	1
TJP2	1.239	1.25514	1.3177	1.2322	1.24299	1	1	1	1	1
SET	0.871057	0.872364	1.01497	0.971572	0.928676	1	1	1	1	1
PPP6C	1.00493	0.972862	1.06824	1.02218	0.982298	1	1	1	1	1
CSF3R	1.60379	1.52774	1.64068	1.61974	1.60379	1	1	0.786784	0.911925	1
ARAP3	0.891552	0.742595	0.788959	0.837187	0.729634	1	1	1	1	1
APAF1	0.939643	0.897697	1.03908	1.02717	0.984639	1	1	1	1	1
COPS5	1.34528	1.36629	1.50035	1.5071	1.44557	1	1	1	1	1
CAT	1.28676	1.19394	1.30123	1.37773	1.35069	1	1	1	1	1
GPSM2	1.46186	1.35019	1.42562	1.40874	1.40695	1	1	1	1	1
ACVR2A	1.43835	1.39238	1.72493	1.52047	1.49675	1	1	0.407363	1	1
RPL5	1.4731	1.3754	1.43991	1.47739	1.40094	1	1	1	1	1
INHBA	0.997868	0.92825	1.13223	1.08822	1.02155	1	1	1	1	1
ACO1	1.53405	1.44165	1.48164	1.52411	1.55573	1	1	1	1	1
CDKN2C	1.62877	1.57692	1.62243	1.60056	1.58881	1	1	0.919095	1	1
ATF1	0.633061	0.595496	0.769714	0.739932	0.67966	1	1	1	1	1
CDK2	0.659906	0.618509	0.812948	0.772968	0.714627	1	1	1	1	1
ACSL3	1.27498	1.23369	1.46452	1.41064	1.30942	1	1	1	1	1
ARFGEF2	1.38608	1.40449	1.49279	1.40769	1.36237	1	1	1	1	1
IRF1	0.723389	0.626845	0.656129	0.709535	0.612372	1	1	1	1	1
FOXA2	0.968603	0.960549	1.08611	1.07037	1.01658	1	1	1	1	1
MCM8	0.764048	0.737124	0.96664	0.868835	0.834245	1	1	1	1	1
SBDS	0.941305	0.93945	1.04496	1.04384	0.986728	1	1	1	1	1
NUP214	0.812633	0.85256	0.940481	0.925975	0.882908	1	1	1	1	1
RNF6	1.18826	1.19361	1.16674	1.26627	1.22426	1	1	1	1	1
SHFM1	1.13568	1.08249	1.28942	1.25519	1.23449	1	1	1	1	1
GNAI1	1.10211	1.07669	1.2072	1.20358	1.15509	1	1	1	1	1
SMO	1.41496	1.37727	1.66639	1.52215	1.5532	1	1	0.504549	1	1
PSMG2	1.54429	1.3914	1.60265	1.56591	1.56392	1	1	1	1	1
MYOD1	1.12555	0.953241	1.15121	1.14018	1.09474	1	1	1	1	1
MNX1	1.46235	1.44326	1.5502	1.51875	1.51156	1	1	1	1	1
ZNF331	1.32653	1.32401	1.47982	1.5057	1.44264	1	1	1	1	1
TRAF3	0.750956	0.715483	0.736106	0.783344	0.750956	1	1	1	1	1
PSME3	1.04488	0.905527	1.04424	0.912975	0.915027	1	1	1	1	1
TRAF7	0.676354	0.686755	0.743373	0.711266	0.663945	1	1	1	1	1
CHD1L	0.732174	0.716237	0.901082	0.907151	0.855115	1	1	1	1	1
RAF1	1.63435	1.67294	1.67912	1.63788	1.58952	1	1	0.678696	1	1
PPARG	1.53585	1.58988	1.58267	1.54415	1.49502	1	1	1	1	1
PRKAA1	1.38885	1.29311	1.3275	1.43566	1.34851	1	1	1	1	1
PIK3C2B	0.952301	0.855199	1.07944	1.00674	0.993009	1	1	1	1	1
MEN1	1.07916	1.07939	1.19172	1.18228	1.11892	1	1	1	1	1
NOTCH2	1.41692	1.26693	1.52113	1.46081	1.42894	1	1	1	1	1
MYCN	1.27438	1.17783	1.40348	1.38605	1.2903	1	1	1	1	1
LDHA	1.09324	0.987887	1.13464	1.15344	1.10971	1	1	1	1	1
CDC73	0.829205	0.839796	0.936438	0.910913	0.890278	1	1	1	1	1
DDB2	1.07909	1.00476	1.13886	1.15635	1.093	1	1	1	1	1
CLOCK	1.31683	1.27475	1.33846	1.391	1.31683	1	1	1	1	1
PDGFRA	1.37033	1.29657	1.35726	1.44243	1.3368	1	1	1	1	1
CD36	1.10772	1.08215	1.21338	1.20977	1.16098	1	1	1	1	1
LMO2	1.25688	1.17867	1.28813	1.33365	1.30338	1	1	1	1	1
CDK4	0.702788	0.637882	0.852058	0.811583	0.735943	1	1	1	1	1
MDM2	1.02879	0.909649	1.12218	1.09381	0.989565	1	1	1	1	1
DHX9	0.853658	0.870383	1.02879	0.968396	0.946533	1	1	1	1	1
TMEM127	1.4368	1.41145	1.56596	1.50778	1.48697	1	1	1	1	1
LCP1	1.08369	0.938564	0.968573	1.02022	0.987538	1	1	1	1	1
RAC1	0.98035	0.94344	1.09162	1.08928	1.04327	1	1	1	1	1
XPA	1.11958	1.15444	1.15684	1.11004	1.09583	1	1	1	1	1
IRF4	1.57568	1.50284	1.45597	1.54546	1.45315	1	1	1	1	1
ADAM10	1.01212	0.865574	0.907115	0.971353	0.900952	1	1	1	1	1
COPS4	1.14917	1.08671	1.16541	1.15726	1.12991	1	1	1	1	1
SEC31A	1.17467	1.09857	1.17687	1.16868	1.14152	1	1	1	1	1
RGS3	1.00712	1.01209	1.04606	1.05667	1.01287	1	1	1	1	1
ETNK1	1.56815	1.4283	1.64265	1.65499	1.56322	1	1	0.928384	0.789068	1
NCOA2	1.52154	1.49806	1.63415	1.63801	1.57923	1	1	1	1	1
IRF8	1.32764	1.39551	1.27409	1.45981	1.44197	1	1	1	1	1
PDPK1	0.659533	0.668393	0.736566	0.695128	0.647918	1	1	1	1	1
COPS3	0.814054	0.623187	0.696576	0.689222	0.661408	1	1	1	1	1
BRD4	1.46538	1.40512	1.6764	1.59269	1.57539	1	1	0.45758	1	1
CARM1	1.18409	1.12986	1.34443	1.26923	1.26046	1	1	1	1	1
SDHC	1.24982	1.2081	1.36863	1.41431	1.35505	1	1	1	1	1
PRCC	1.09645	1.09805	1.29125	1.29097	1.2304	1	1	1	1	1
ABL2	0.890662	0.917391	1.04987	1.01185	0.965142	1	1	1	1	1
SETDB1	1.04943	1.01566	1.15579	1.19569	1.13844	1	1	1	1	1
PIP5K1A	1.10219	1.06855	1.21434	1.25585	1.19797	1	1	1	1	1
TPM3	0.972872	0.970925	1.10569	1.10808	1.05266	1	1	1	1	1
RQCD1	1.30867	1.34481	1.53106	1.47583	1.37787	1	1	1	1	1
FIP1L1	1.30882	1.26791	1.32986	1.41403	1.30882	1	1	1	1	1
ARHGAP26	0.894874	0.742822	0.75412	0.801335	0.707803	1	1	1	1	1
EGFR	0.987277	0.954762	1.12611	1.098	1.04483	1	1	1	1	1
TAF1	0.995276	0.87267	0.946538	0.936459	0.924624	1	1	1	1	1
RPL10	1.21794	1.11129	1.25666	1.2281	1.26829	1	1	1	1	1
PTPRJ	1.09885	1.03744	1.21128	1.20012	1.13914	1	1	1	1	1
PAK1	1.18871	1.20033	1.34343	1.27513	1.26243	1	1	1	1	1
FRG1B	1.10094	1.10094	1.16884	1.08582	1.04312	1	1	1	1	1
ARID5B	0.955258	0.93322	1.07691	0.983513	0.949301	1	1	1	1	1
SEC24D	1.29635	1.09712	1.2238	1.16126	1.17154	1	1	1	1	1
EXT2	1.13909	1.03717	1.22468	1.26892	1.20701	1	1	1	1	1
AHCTF1	1.55984	1.44296	1.56798	1.62085	1.62919	1	1	1	1	1
XPC	1.5742	1.65434	1.6444	1.6038	1.55283	1	1	1	1	1
GNAQ	1.19069	1.21919	1.20672	1.12935	1.13589	1	1	1	1	1
PHF6	1.2168	1.13206	1.24244	1.21565	1.23475	1	1	1	1	1
KIT	1.37874	1.37576	1.4316	1.4837	1.4133	1	1	1	1	1
CREB3L1	1.10753	1.00808	1.12602	1.168	1.10753	1	1	1	1	1
PSMB4	1.07698	1.04317	1.22744	1.22712	1.16943	1	1	1	1	1
ARHGAP35	1.07589	1.016	1.19117	1.16457	1.11852	1	1	1	1	1
U2AF1	1.04205	0.970953	1.17833	1.19235	1.10805	1	1	1	1	1
IKZF3	0.806799	0.688047	0.788277	0.727723	0.740505	1	1	1	1	1
DDR2	1.28893	1.24674	1.41242	1.45957	1.3994	1	1	1	1	1
ACTG2	1.53753	1.48106	1.67039	1.67821	1.59068	1	1	0.424534	0.365861	1
ERCC3	1.42143	1.39639	1.63782	1.52042	1.45993	1	1	1	1	1
SPRR3	1.02886	0.955432	1.16262	1.16386	1.10713	1	1	1	1	1
FCRL4	0.97714	0.966774	1.13771	1.14029	1.08309	1	1	1	1	1
MNDA	1.03134	0.989548	1.16421	1.16613	1.1086	1	1	1	1	1
TOPBP1	1.5708	1.37372	1.55108	1.48758	1.47641	1	1	1	1	1
RPN1	1.32076	1.14583	1.31475	1.212	1.21526	1	1	1	1	1
BAP1	0.647038	0.546671	0.694778	0.68712	0.606549	1	1	1	1	1
RICTOR	1.19879	1.17003	1.20957	1.30882	1.22515	1	1	1	1	1
ACSL6	0.684916	0.589173	0.622428	0.673961	0.578009	1	1	1	1	1
SOX17	0.99317	0.956426	1.08054	1.09309	1.03819	1	1	1	1	1
ADCY1	0.915505	0.84826	1.11718	1.02653	0.960681	1	1	1	1	1
CDX2	1.12677	1.16645	1.11942	1.2386	1.17475	1	1	1	1	1
RET	1.22124	1.1421	1.24177	1.1888	1.1525	1	1	1	1	1
COPS2	0.729334	0.552844	0.67776	0.688609	0.60729	1	1	1	1	1
FRS2	1.10328	1.00889	1.22883	1.19616	1.08844	1	1	1	1	1
STAT6	0.665435	0.598358	0.815059	0.776156	0.718872	1	1	1	1	1
NKX3-1	0.546101	0.441005	0.601986	0.557649	0.53888	1	0.591182	1	1	1
SDHAF2	0.910289	0.874621	1.00683	1.01277	0.95446	1	1	1	1	1
DDB1	0.942342	0.906377	1.01796	1.02402	0.964943	1	1	1	1	1
COPS6	1.16724	1.0848	1.25001	1.21741	1.19512	1	1	1	1	1
HOOK3	0.879406	0.919166	1.08165	1.02627	1.0282	1	1	1	1	1
ING2	1.00764	0.891758	1.02284	1.03723	1.00764	1	1	1	1	1
IL7R	1.27017	1.26188	1.29615	1.36936	1.31686	1	1	1	1	1
MAT2A	1.26981	1.2148	1.40054	1.4427	1.35972	1	1	1	1	1
MAP2K1	1.04062	0.955515	1.0605	1.10674	1.00712	1	1	1	1	1
ZRSR2	1.09166	1.02646	1.11159	1.11159	1.09166	1	1	1	1	1
SIN3A	1.40392	1.31123	1.37921	1.43411	1.33168	1	1	1	1	1
HIC2	1.6878	1.6377	1.85207	1.67285	1.64496	0.958572	1	0.103706	0.879	1
CNBP	1.36282	1.18331	1.3549	1.24755	1.25314	1	1	1	1	1
KIF5B	1.29783	1.32253	1.50579	1.48044	1.41136	1	1	1	1	1
CHCHD7	1.11282	1.07577	1.19675	1.17941	1.12314	1	1	1	1	1
ASXL1	1.18533	1.13356	1.30779	1.23774	1.18079	1	1	1	1	1
EIF2AK3	1.13426	1.14558	1.29913	1.34068	1.25791	1	1	1	1	1
RASGRP1	0.746359	0.605135	0.762533	0.712425	0.668253	1	1	1	1	1
MYD88	1.03764	0.971186	1.1003	1.07561	1.01909	1	1	1	1	1
MAP3K11	1.14358	1.17981	1.28427	1.29864	1.21214	1	1	1	1	1
SCAI	1.02737	0.995757	1.09052	1.04314	1.00403	1	1	1	1	1
STAT5B	1.12662	0.949452	1.1223	0.979418	0.986047	1	1	1	1	1
HRAS	1.01471	0.904536	1.07552	0.957377	0.98836	1	1	1	1	1
SHMT1	0.691818	0.5526	0.62744	0.620919	0.591578	1	1	1	1	1
GEN1	1.28377	1.20072	1.4313	1.4136	1.31567	1	1	1	1	1
SUZ12	0.839724	0.687095	0.819667	0.766588	0.752456	1	1	1	1	1
CALR	1.45186	1.34858	1.6117	1.51646	1.48813	1	1	1	1	1
PTPN11	0.568078	0.561641	0.758453	0.703852	0.658627	0.729047	0.799248	1	1	1
GATA2	1.33991	1.16226	1.33323	1.22829	1.23232	1	1	1	1	1
CIITA	0.745145	0.727943	0.862242	0.830335	0.761318	1	1	1	1	1
NPM1	0.867527	0.765644	0.744161	0.803476	0.724594	1	1	1	1	1
FANCB	1.08397	1.01813	1.10415	1.10415	1.08397	1	1	1	1	1
PLAG1	1.11127	1.07429	1.19506	1.20726	1.15071	1	1	1	1	1
ATP6AP2	1.12559	1.11605	1.21283	1.178	1.16051	1	1	1	1	1
SF3A3	1.5756	1.48416	1.64775	1.59053	1.57506	1	1	0.579037	1	1
FAM46C	1.35645	1.26314	1.48522	1.39723	1.42199	1	1	1	1	1
PSMG1	1.02133	0.950696	1.12777	1.1413	1.08499	1	1	1	1	1
RAD51D	0.931029	0.815178	0.905312	0.846973	0.86363	1	1	1	1	1
MUC1	1.06107	0.994018	1.16867	1.20837	1.15337	1	1	1	1	1
BRCC3	1.18253	1.07625	1.2069	1.19426	1.23211	1	1	1	1	1
TAL2	1.05859	1.00473	1.05914	1.02676	0.997057	1	1	1	1	1
GNG2	0.967005	0.926756	0.976527	1.0446	0.955118	1	1	1	1	1
FGF3	0.927446	0.942342	1.09893	1.02812	1.00443	1	1	1	1	1
MITF	0.773359	0.712359	0.767834	0.794211	0.72	1	1	1	1	1
MAGI2	1.05623	1.0301	1.17251	1.16995	1.12076	1	1	1	1	1
TCEA1	1.00332	1.00193	1.11982	1.13245	1.07635	1	1	1	1	1
GTF2F2	1.13248	0.992255	1.05224	1.06539	1.03694	1	1	1	1	1
DPYD	1.55745	1.45865	1.51912	1.48337	1.48066	1	1	1	1	1
PAX5	1.29153	1.18098	1.26775	1.27215	1.29153	1	1	1	1	1
SRGAP1	0.855938	0.781642	0.987854	0.951635	0.845825	1	1	1	1	1
SRC	1.08119	1.00209	1.17215	1.09654	1.05049	1	1	1	1	1
NTRK1	1.09127	1.0929	1.28518	1.28488	1.22464	1	1	1	1	1
CTNND1	1.28265	1.29366	1.45954	1.45834	1.39356	1	1	1	1	1
MDM4	0.925033	0.859707	1.0851	1.01208	0.998226	1	1	1	1	1
FAN1	0.776832	0.661248	0.733067	0.740788	0.704855	1	1	1	1	1
CR1	0.765828	0.70897	0.92014	0.841592	0.821098	1	1	1	1	1
SDHD	1.33768	1.19184	1.36964	1.3464	1.32067	1	1	1	1	1
ZNF814	1.25208	1.18193	1.33814	1.30189	1.23582	1	1	1	1	1
MLLT11	1.11823	1.08402	1.232	1.27414	1.21532	1	1	1	1	1
NRAS	1.43461	1.36463	1.52246	1.44908	1.45229	1	1	1	1	1
MTCP1	1.18253	1.07625	1.2069	1.19426	1.23211	1	1	1	1	1
FANCG	1.39873	1.24896	1.3682	1.37088	1.39873	1	1	1	1	1
RPSAP56	1.08645	1.24004	1.03332	1.20947	1.21949	1	1	1	1	1
UGT1A8	1.08125	1.09483	1.36853	1.30027	1.21137	1	1	1	1	1

[truncated: 1 more sheets: Supplementary Table S11]
